# Supplementary material for: Frequency and Pattern of Heteroplasmy in the Complete Human Mitochondrial Genome
Source: PLoS One. 2013 Oct 2;8(10):e74636. doi: 10.1371/journal.pone.0074636 (PMC3788774; doi:10.1371/journal.pone.0074636)
Supplement: Table S1 — List of accession number and species used for the conservation index estimations at nucleotide level. (XLSX) [file pone.0074636.s003.xlsx]

## Sheet: 1.1
Supplementary Table S1.1 List of accession number and species used for the conservation index estimations at nucleotide level.
NC_012920	Homo sapiens
NC_007399	Python regius
NC_015812	Python molurus
NC_007402	Xenopeltis unicolor
NC_007401	Cylindrophis ruffus
NC_007398	Boa constrictor
NC_007400	Acrochordus granulatus
NC_013989	Hypsiglena chlorophaea
NC_013977	Hypsiglena chlorophaea
NC_013982	Hypsiglena sp.
NC_013983	Hypsiglena ochrorhyncha
NC_013980	Hypsiglena ochrorhyncha
NC_013984	Hypsiglena ochrorhyncha
NC_013992	Hypsiglena torquata
NC_013975	Hypsiglena jani
NC_013987	Hypsiglena slevini
NC_013985	Sibon nebulatus
NC_013988	Imantodes cenchoa
NC_013990	Leptodeira septentrionalis
NC_013981	Pseudoleptodeira latifasciata
NC_012770	Elaphe poryphyracea
NC_009769	Pantherophis slowinskii
NC_012816	Thermophis zhaoermii
NC_001945	Dinodon semicarinatus
NC_010225	Naja naja
NC_011389	Naja atra
NC_011394	Ophiophagus hannah
NC_011392	Bungarus multicinctus
NC_011393	Bungarus fasciatus
NC_013481	Micrurus fulvius
NC_010200	Enhydris plumbea
NC_015793	Nerodia sipedon
NC_011576	Achalinus meiguensis
NC_011390	Gloydius brevicaudus
NC_007397	Ovophis okinavensis
NC_009768	Agkistrodon piscivorus
NC_012146	Viridovipera stejnegeri
NC_014400	Crotalus horridus
NC_010223	Deinagkistrodon acutus
NC_013479	Causus defilippi
NC_011391	Daboia russellii
NC_014343	Anilius scytale
NC_012573	Tropidophis haetianus
NC_010971	Typhlops reticulatus
NC_010196	Ramphotyphlops braminus
NC_005961	Rena humilis
NC_008773	Takydromus tachydromoides
NC_011606	Phoenicolacerta kulzeri
NC_011609	Podarcis siculus
NC_011607	Podarcis muralis
NC_008328	Lacerta viridis
NC_011764	Eremias brenchleyi
NC_000888	Plestiodon egregius
NC_012431	Anguis fragilis
NC_005960	Sceloporus occidentalis
NC_012829	Basiliscus vittatus
NC_012836	Chalarodon madagascariensis
NC_012827	Oplurus grandidieri
NC_012831	Gambelia wislizenii
NC_010972	Anolis carolinensis
NC_012834	Leiocephalus personatus
NC_002793	Iguana iguana
NC_008776	Heloderma suspectum
NC_006283	Diplometopon zarudnyi
NC_006284	Amphisbaena schmidti
NC_012433	Blanus cinereus
NC_006285	Geocalamus acutus
NC_006288	Bipes canaliculatus
NC_006287	Bipes biporus
NC_006286	Bipes tridactylus
NC_008772	Gekko vittatus
NC_010292	Heteronotia binoei
NC_012902	Hemidactylus frenatus
NC_008775	Lepidophyma flavimaculatum
NC_007008	Teratoscincus keyserlingii
AC_000022	Rattus norvegicus
NC_001665	Rattus norvegicus
NC_014871	Rattus sordidus
NC_014864	Rattus villosissimus
NC_014861	Rattus tunneyi
NC_014858	Rattus lutreolus
NC_014867	Rattus fuscipes
NC_014855	Rattus leucopus
NC_012461	Rattus praetor
NC_012374	Rattus rattus
NC_011638	Rattus tanezumi
NC_012389	Rattus exulans
NC_016060	Apodemus peninsulae
NC_005089	Mus musculus
NC_006914	Mus musculus
NC_012387	Mus musculus
NC_010339	Mus musculus
NC_006915	Mus musculus
NC_010650	Mus terricolor
NC_014696	Leggadina lakedownensis
NC_015243	Microtus fortis
NC_015241	Microtus fortis
NC_003041	Microtus kikuchii
NC_008064	Microtus levis
NC_013563	Proedromys liangshanensis
NC_016055	Neodon irene
NC_013571	Eothenomys chinensis
NC_013276	Mesocricetus auratus
NC_013068	Tscherskia triton
NC_005315	Nannospalax ehrenbergi
NC_005314	Jaculus jaculus
NC_002808	Echinosorex gymnura
NC_005033	Hemiechinus auritus
NC_002080	Erinaceus europaeus
NC_006901	Colobus guereza
NC_008219	Piliocolobus badius
NC_015486	Rhinopithecus bieti
NC_015485	Rhinopithecus avunculus
NC_008218	Rhinopithecus roxellana
NC_008216	Nasalis larvatus
NC_008215	Semnopithecus entellus
NC_006900	Trachypithecus obscurus
NC_008217	Presbytis melalophos
NC_002764	Macaca sylvanus
NC_001992	Papio hamadryas
NC_009747	Chlorocebus pygerythrus
NC_007009	Chlorocebus aethiops
NC_009748	Chlorocebus tantalus
NC_002083	Pongo abelii
NC_001646	Pongo pygmaeus
NC_001644	Pan paniscus
NC_001643	Pan troglodytes
NC_011120	Gorilla gorilla
NC_001645	Gorilla gorilla
NC_002082	Hylobates lar
NC_014042	Hylobates agilis
NC_014045	Hylobates pileatus
NC_014047	Symphalangus syndactylus
NC_014051	Nomascus siki
NC_002763	Cebus albifrons
NC_012775	Saimiri sciureus
NC_005358	Ochotona princeps
NC_003033	Ochotona collaris
NC_011029	Ochotona curzoniae
NC_004028	Lepus europaeus
NC_015841	Lepus capensis
NC_001913	Oryctolagus cuniculus
NC_002811	Tarsius bancanus
NC_012774	Tarsius syrichta
NC_004032	Tamandua tetradactyla
NC_004919	Procavia capensis
NC_010301	Dendrohyrax dorsalis
NC_003314	Dugong dugon
NC_010302	Trichechus manatus
NC_004920	Chrysochloris asiatica
NC_010304	Eremitalpa granti
NC_002078	Orycteropus afer
NC_004921	Elephantulus sp.
NC_004026	Macroscelides proboscideus
NC_015529	Mammuthus columbi
NC_007596	Mammuthus primigenius
NC_005129	Elephas maximus
NC_000934	Loxodonta africana
NC_009574	Mammut americanum
NC_001788	Equus asinus
NC_001640	Equus caballus
NC_001779	Rhinoceros unicornis
NC_001808	Ceratotherium simum
NC_005434	Rhinolophus pumilus
NC_005433	Rhinolophus monoceros
NC_011304	Rhinolophus formosae
NC_011822	Lama guanicoe
NC_012102	Lama glama
NC_013558	Vicugna vicugna
NC_009629	Camelus ferus
NC_005279	Monodon monoceros
NC_005280	Phocoena phocoena
NC_012061	Delphinus capensis
NC_012053	Stenella coeruleoalba
NC_012058	Tursiops aduncus
NC_012059	Tursiops truncatus
NC_012057	Sousa chinensis
NC_012051	Stenella attenuata
NC_005278	Lagenorhynchus albirostris
NC_012062	Grampus griseus
NC_014682	Orcinus orca
NC_007629	Lipotes vexillifer
NC_005277	Pontoporia blainvillei
NC_005276	Inia geoffrensis
NC_006926	Balaenoptera bonaerensis
NC_005271	Balaenoptera acutorostrata
NC_006927	Megaptera novaeangliae
NC_005270	Eschrichtius robustus
NC_006929	Balaenoptera borealis
NC_006928	Balaenoptera brydei
NC_007938	Balaenoptera edeni
NC_007937	Balaenoptera omurai
NC_006930	Eubalaena australis
NC_006931	Eubalaena japonica
NC_005268	Balaena mysticetus
NC_005269	Caperea marginata
NC_005273	Hyperoodon ampullatus
NC_005274	Berardius bairdii
NC_005272	Kogia breviceps
NC_002503	Physeter catodon
NC_005275	Platanista minor
NC_007441	Pantholops hodgsonii
NC_009510	Ammotragus lervia
NC_013069	Budorcas taxicolor
NC_012096	Capricornis crispus
NC_010640	Capricornis swinhoei
NC_005044	Capra hircus
NC_013751	Naemorhedus caudatus
NC_001941	Ovis aries
NC_014875	Procapra przewalskii
NC_012098	Antilope cervicapra
NC_013753	Moschus moschiferus
NC_012694	Moschus berezovskii
NC_006380	Bos grunniens
NC_004563	Muntiacus muntjak
NC_004577	Muntiacus crinifrons
NC_004069	Muntiacus reevesi
NC_008491	Muntiacus reevesi
NC_006993	Cervus nippon
NC_006973	Cervus nippon
NC_007179	Cervus nippon
NC_014703	Cervus elaphus
NC_013836	Cervus elaphus
NC_013840	Cervus elaphus
NC_008414	Rusa unicolor
NC_007704	Cervus elaphus
NC_014701	Rucervus eldi
NC_013834	Cervus nippon
NC_008462	Cervus nippon
NC_008749	Elaphodus cephalophus
NC_007703	Rangifer tarandus
NC_011821	Hydropotes inermis
NC_012100	Giraffa camelopardalis
NC_013700	Nyctereutes procyonoides
NC_008434	Vulpes vulpes
NC_011218	Canis lupus
NC_010340	Canis lupus
NC_008092	Canis lupus
NC_002008	Canis lupus
NC_008093	Canis latrans
NC_013445	Cuon alpinus
NC_014770	Panthera tigris
NC_010642	Panthera tigris
NC_010638	Uncia uncia
NC_006835	Herpestes javanicus
NC_004030	Eumetopias jubatus
NC_008416	Zalophus californianus
NC_008417	Arctocephalus pusillus
NC_008418	Phocarctos hookeri
NC_008420	Arctocephalus townsendi
NC_008419	Neophoca cinerea
NC_008415	Callorhinus ursinus
NC_008432	Pusa sibirica
NC_008433	Pusa hispida
NC_008430	Phoca largha
NC_008431	Pusa caspica
NC_008429	Phoca groenlandica
NC_008428	Phoca fasciata
NC_008427	Cystophora cristata
NC_008426	Erignathus barbatus
NC_008425	Hydrurga leptonyx
NC_008424	Leptonychotes weddellii
NC_008421	Monachus schauinslandi
NC_008423	Lobodon carcinophaga
NC_008422	Mirounga leonina
NC_004029	Odobenus rosmarus
NC_009677	Meles anakuma
NC_011125	Meles meles
NC_009678	Martes melampus
NC_011579	Martes zibellina
NC_012141	Martes flavigula
NC_009692	Enhydra lutris
NC_011358	Lutra lutra
NC_009126	Procyon lotor
NC_009691	Ailurus fulgens
NC_011124	Ailurus fulgens
NC_010497	Spilogale putorius
NC_011118	Ursus thibetanus
NC_011117	Ursus thibetanus
NC_009331	Ursus thibetanus
NC_009492	Ailuropoda melanoleuca
NC_005435	Sorex unguiculatus
NC_003040	Episoriculus fumidus
NC_002391	Talpa europaea
NC_005034	Urotrichus talpoides
NC_005035	Mogera wogura
NC_008156	Galemys pyrenaicus
NC_002619	Pteropus scapulatus
NC_002612	Pteropus dasymallus
NC_007393	Rousettus aegyptiacus
NC_006925	Mystacina tuberculata
NC_002009	Artibeus jamaicensis
NC_014692	Sus scrofa
NC_000845	Sus scrofa
NC_008830	Phacochoerus africanus
NC_004031	Galeopterus variegatus
NC_002626	Chalinolobus tuberculatus
NC_005436	Pipistrellus abramus
NC_015828	Myotis formosus
NC_015484	Plecotus auritus
NC_012766	Eulemur fulvus
NC_012769	Eulemur fulvus
NC_010300	Eulemur mongoz
NC_012771	Eulemur macaco
NC_004025	Lemur catta
NC_012773	Varecia variegata
NC_011053	Propithecus coquereli
NC_014453	Lepilemur hubbardorum
NC_015112	Heterocephalus glaber
NC_001892	Glis glis
NC_009056	Anomalurus sp.
NC_004027	Manis tetradactyla
NC_016008	Manis pentadactyla
NC_002765	Nycticebus coucang
NC_012763	Loris tardigradus
NC_012762	Otolemur crassicaudatus
NC_012761	Galago senegalensis
NC_012764	Perodicticus potto
NC_010299	Daubentonia madagascariensis
NC_002369	Sciurus vulgaris
NC_006924	Choloepus didactylus
NC_006923	Bradypus tridactylus
NC_001821	Dasypus novemcinctus
NC_002521	Tupaia belangeri
NC_002658	Thryonomys swinderianus
NC_000884	Cavia porcellus
NC_002631	Echinops telfairi
NC_006517	Sminthopsis douglasi
NC_007631	Sminthopsis crassicaudata
NC_007630	Dasyurus hallucatus
NC_006523	Phascogale tapoatafa
NC_006516	Metachirus nudicaudatus
NC_001610	Didelphis virginiana
NC_005828	Caenolestes fuliginosus
NC_005829	Rhyncholestes raphanurus
NC_003322	Vombatus ursinus
NC_006299	Monodelphis domestica
NC_006519	Pseudocheirus peregrinus
NC_008145	Distoechurus pennatus
NC_008134	Dactylopsila trivirgata
NC_008135	Petaurus breviceps
NC_006518	Tarsipes rostratus
NC_002746	Isoodon macrourus
NC_007632	Echymipera rufescens
NC_001794	Macropus robustus
NC_008136	Lagorchestes hirsutus
NC_006524	Potorous tridactylus
NC_008447	Lagostrophus fasciatus
NC_003039	Trichosurus vulpecula
NC_008133	Phascolarctos cinereus
NC_003321	Tachyglossus aculeatus
NC_006364	Zaglossus bruijni
NC_000891	Ornithorhynchus anatinus
NC_013725	Scomber australasicus
NC_013723	Scomber japonicus
NC_013724	Scomber colias
NC_006398	Scomber scombrus
NC_013149	Hyperoglyphe japonica
NC_007439	Lates calcarifer
NC_011707	Pampus sp.
NC_010270	Aeoliscus strigatus
NC_015787	Arripis trutta
NC_009948	Stylephorus chordatus
NC_015992	Tridentiger bifasciatus
NC_008126	Diretmoides veriginae
NC_008127	Diretmus argenteus
NC_008327	Solea senegalensis
NC_013842	Cheilinus undulatus
NC_001778	Polypterus ornatipinnis
NC_004418	Polypterus senegalus
NC_005251	Erpetoichthys calabaricus
NC_008130	Aspasma minima
NC_014881	Cynoglossus abbreviatus
NC_012825	Cynoglossus semilaevis
NC_004449	Gadus chalcogrammus
NC_010122	Arctogadus glacialis
NC_002081	Gadus morhua
NC_015097	Pollachius pollachius
NC_015094	Pollachius virens
NC_007395	Merlangius merlangus
NC_010121	Boreogadus saida
NC_007396	Melanogrammus aeglefinus
NC_015102	Micromesistius poutassou
NC_004379	Lota lota
NC_008223	Squalogadus modificatus
NC_008224	Trachyrincus murrayi
NC_015120	Merluccius merluccius
NC_008222	Bathygadus antrodes
NC_003169	Coelorinchus kishinouyei
NC_008225	Ventrifossa garmani
NC_003290	Kryptolebias marmoratus
NC_010273	Microphis brachyurus
NC_008125	Lophiomus setigerus
NC_004412	Salarias fasciatus
NC_003166	Trachipterus trachypterus
NC_003167	Zu cristatus
NC_004402	Dactyloptena tiltoni
NC_003194	Dactyloptena peterseni
NC_013832	Hypoplectrus gemma
NC_007403	Cypselurus hiraii
NC_003184	Exocoetus volitans
NC_011180	Ablennes hians
NC_010271	Pegasus volitans
NC_010264	Eurypegasus draconis
NC_013434	Oryzias sinensis
NC_004387	Oryzias latipes
NC_012979	Oryzias luzonensis
NC_012981	Oryzias javanicus
NC_012976	Oryzias dancena
NC_011172	Xenopoecilus sarasinorum
NC_012975	Oryzias minutillus
NC_007891	Parakneria cameronensis
NC_007882	Kneria sp.
NC_007890	Grasseichthys gabonensis
NC_010272	Hippocampus kuda
NC_004373	Carapus bermudensis
NC_003192	Monopterus albus
NC_003175	Elassoma evergladei
NC_011388	Elassoma zonatum
NC_008449	Plectropomus leopardus
NC_014101	Thunnus maccoyii
NC_014061	Thunnus albacares
NC_014059	Thunnus obesus
NC_004901	Thunnus thynnus
NC_005317	Thunnus alalunga
NC_008455	Thunnus orientalis
NC_005318	Auxis thazard
NC_005313	Auxis rochei
NC_005316	Katsuwonus pelamis
NC_004530	Euthynnus alletteratus
NC_013150	Cubiceps pauciradiatus
NC_013144	Psenes cyanophrys
NC_003174	Gasterosteus aculeatus
NC_011570	Gasterosteus wheatlandi
NC_014889	Pungitius sinensis
NC_011571	Pungitius pungitius
NC_014893	Pungitius kaibarae
NC_011580	Apeltes quadracus
NC_011577	Culaea inconstans
NC_004400	Hypoptychus dybowskii
NC_010268	Aulorhynchus flavidus
NC_011582	Spinachia spinachia
NC_011569	Aulichthys japonicus
NC_009773	Anarhichas lupus
NC_004409	Lycodes toyamensis
NC_004410	Pholis crassispina
NC_015987	Siniperca knerii
NC_015822	Siniperca chuatsi
NC_015815	Siniperca scherzeri
NC_009868	Coreoperca kawamebari
NC_011361	Micropterus dolomieu
NC_005254	Etheostoma radiosum
NC_008111	Percina macrolepida
NC_015786	Histiopterus typus
NC_009859	Triodon macropterus
NC_014851	Cottus hangiongensis
NC_014849	Cottus poecilopus
NC_004404	Cottus reinii
NC_002812	Arctoscopus japonicus
NC_008129	Aptocyclus ventricosus
NC_004403	Scalicus amiscus
NC_013812	Sebastiscus marmoratus
NC_005450	Sebastes schlegelii
NC_003195	Helicolenus hilgendorfi
NC_003191	Antigonia capros
NC_015545	Nannoperca obscura
NC_015542	Nannoperca australis
NC_015191	Channa argus
NC_011319	Anoplocapros lenticularis
NC_009864	Kentrocapros aculeatus
NC_011330	Lactoria diaphana
NC_009865	Ostracion immaculatus
NC_009861	Triacanthodes anomalus
NC_009860	Macrorhamphosodes uradoi
NC_011578	Lutjanus kasmira
NC_011275	Lutjanus bengalensis
NC_010963	Lutjanus russellii
NC_009869	Lutjanus rivulatus
NC_004408	Pterocaesio tile
NC_009858	Monodactylus argenteus
NC_004407	Emmelichthys struhsakeri
NC_009874	Zebrasoma flavescens
NC_009851	Luvarus imperialis
NC_009852	Zanclus cornutus
NC_010108	Acanthurus lineatus
NC_009830	Acanthurus leucosternon
NC_009853	Naso lopezi
NC_013148	Siganus unimaculatus
NC_009572	Siganus fuscescens
NC_013143	Oplegnathus punctatus
NC_010968	Oplegnathus fasciatus
NC_013142	Kuhlia mugil
NC_013140	Scorpis lineolata
NC_013139	Labracoglossa argentiventris
NC_013138	Kyphosus cinerascens
NC_009873	Chaetodontoplus septentrionalis
NC_009872	Centropyge loricula
NC_013141	Rhynchopelates oxyrhynchus
NC_015205	Nibea albiflora
NC_015202	Pennahia argentata
NC_014263	Collichthys niveatus
NC_013754	Larimichthys polyactis
NC_014350	Collichthys lucidus
NC_011710	Larimichthys crocea
NC_014351	Miichthys miiuy
NC_013873	Sladenia gardineri
NC_013136	Platax orbicularis
NC_013137	Girella punctata
NC_014353	Morone saxatilis
NC_009871	Heniochus diphreutes
NC_009857	Parapristipoma trilineatum
NC_009870	Chaetodon auripes
NC_009856	Diagramma picta
NC_003176	Kareius bicoloratus
NC_010966	Platichthys stellatus
NC_009710	Hippoglossus stenolepis
NC_009709	Hippoglossus hippoglossus
NC_009711	Reinhardtius hippoglossoides
NC_008461	Verasper moseri
NC_007939	Verasper variegatus
NC_002386	Paralichthys olivaceus
NC_013183	Scophthalmus maximus
NC_012678	Kajikia audax
NC_012675	Makaira indica
NC_012680	Makaira mazara
NC_012679	Tetrapturus angustirostris
NC_012676	Istiophorus platypterus
NC_012677	Xiphias gladius
NC_002813	Trachurus japonicus
NC_006818	Trachurus trachurus
NC_004406	Caranx melampygus
NC_004405	Carangoides armatus
NC_003182	Mugil cephalus
NC_011219	Rachycentron canadum
NC_013151	Toxotes chatareus
NC_015654	Chaenocephalus aceratus
NC_015653	Notothenia coriiceps
NC_015652	Pleuragramma antarctica
NC_013845	Beryx mollis
NC_003188	Beryx splendens
NC_004393	Beryx decadactylus
NC_003171	Scopelogadus mizolepis
NC_003172	Poromitra oscitans
NC_003163	Myctophum affine
NC_003180	Neoscopelus microchir
NC_004390	Eutaeniophorus sp.
NC_012044	Parataeniophorus gulosus
NC_004389	Cetostoma regani
NC_012047	Procetichthys kreffti
NC_012046	Barbourisia rufa
NC_003186	Rondeletia loricata
NC_012050	Gyrinomimus myersi
NC_012049	Gyrinomimus sp.
NC_012048	Cetomimus sp.
NC_012045	Ataxolepis apus
NC_012043	Eutaeniophorus festivus
NC_003185	Danacetichthys galathenus
NC_004394	Ostichthys japonicus
NC_003189	Myripristis berndti
NC_004395	Sargocentron rubrum
NC_004392	Monocentris japonicus
NC_003187	Hoplostethus japonicus
NC_008128	Anomalops katoptron
NC_004391	Anoplogaster cornuta
NC_004378	Lamprogrammus niger
NC_004374	Bassozetus zenkevitchi
NC_004376	Diplacanthopoma brachysoma
NC_004375	Cataetyx rubrirostris
NC_013828	Clinocottus analis
NC_010274	Fistularia commersonii
NC_010265	Macroramphosus scolopax
NC_013663	Oreochromis niloticus
NC_013750	Oreochromis aureus
NC_009057	Oreochromis sp.
NC_009062	Neolamprologus brichardi
NC_009063	Tropheus duboisi
NC_011171	Tylochromis polylepis
NC_009058	Astronotus ocellatus
NC_011169	Ptychochromoides katria
NC_011170	Paratilapia polleni
NC_011179	Etroplus maculatus
NC_011177	Paretroplus maculatus
NC_009064	Abudefduf vaigiensis
NC_009065	Amphiprion ocellaris
NC_009060	Ditrema temminckii
NC_009059	Cymatogaster aggregata
NC_011175	Odontesthes sp.
NC_011174	Menidia menidia
NC_011173	Hyporhamphus sajori
NC_004386	Hypoatherina tsurugae
NC_011178	Iso hawaiiensis
NC_004385	Melanotaenia lacustris
NC_013089	Xiphophorus hellerii
NC_011379	Xiphophorus maculatus
NC_004388	Gambusia affinis
NC_011387	Jordanella floridae
NC_012377	Fundulus grandis
NC_012312	Fundulus heteroclitus
NC_012361	Fundulus diaphanus
NC_011380	Fundulus olivaceus
NC_011381	Xenotoca eiseni
NC_011176	Aplocheilus panchax
NC_004401	Indostomus paradoxus
NC_003193	Mastacembelus favus
NC_013870	Diceratias pileatus
NC_013869	Bufoceratias thele
NC_013867	Himantolophus albinares
NC_013868	Himantolophus groenlandicus
NC_013871	Oneirodes thompsoni
NC_013864	Neoceratias spinifer
NC_013875	Thaumatichthys pagidostomus
NC_016020	Caulophryne pelagica
NC_013885	Gigantactis vanhoeffeni
NC_013863	Rhynchactis macrothrix
NC_013882	Ceratias uranoscopus
NC_013880	Cryptopsaras couesii
NC_013866	Melanocetus johnsoni
NC_004384	Melanocetus murrayi
NC_013865	Haplophryne mollis
NC_013883	Chaunax pictus
NC_004382	Chaunax tosaensis
NC_004381	Chaunax abei
NC_013886	Coelophrys brevicaudata
NC_003183	Cololabis saira
NC_005836	Mola mola
NC_005837	Masturus lanceolatus
NC_007887	Ranzania laevis
NC_009863	Triacanthus biaculeatus
NC_009862	Trixiphichthys weberi
NC_005146	Pagrus auriga
NC_003196	Pagrus major
NC_009502	Pagellus bogaraveo
NC_010977	Acanthopagrus latus
NC_009854	Spicara maena
NC_010957	Monotaxis grandoculis
NC_009855	Lethrinus obsoletus
NC_013820	Epinephelus bruneus
NC_011715	Epinephelus lanceolatus
NC_012709	Anyperodon leucogrammicus
NC_011113	Epinephelus akaara
NC_013829	Epinephelus septemfasciatus
NC_012737	Lutjanus sebae
NC_012736	Lutjanus malabaricus
NC_011321	Xenobalistes tumidipectoris
NC_011945	Xanthichthys auromarginatus
NC_011939	Pseudobalistes flavimarginatus
NC_011946	Balistapus undulatus
NC_011938	Odonus niger
NC_011943	Abalistes stellaris
NC_011941	Rhinecanthus aculeatus
NC_011935	Canthidermis maculata
NC_011948	Balistes vetula
NC_011937	Melichthys vidua
NC_011934	Balistoides conspicillum
NC_004416	Sufflamen fraenatum
NC_011325	Cantherhines pardalis
NC_011952	Amanses scopas
NC_011327	Thamnaconus modestus
NC_011953	Eubalichthys mosaicus
NC_011956	Meuschenia hippocrepis
NC_011947	Acanthaluteres brownii
NC_011926	Scobinichthys granulatus
NC_011921	Nelusetta ayraudi
NC_011323	Aluterus scriptus
NC_011933	Pseudomonacanthus peroni
NC_011931	Paramonacanthus choirocephalus
NC_011925	Monacanthus chinensis
NC_011950	Acreichthys tomentosus
NC_011951	Chaetodermis penicilligerus
NC_011940	Brachaluteres ulvarum
NC_011929	Paraluteres prionurus
NC_003177	Stephanolepis cirrhifer
NC_011932	Pervagor janthinosoma
NC_011955	Pseudalutarius nasicornis
NC_011927	Oxymonacanthus longirostris
NC_011331	Chilomycterus reticulatus
NC_009866	Diodon holocanthus
NC_004380	Lophius americanus
NC_013872	Lophiodes caulinaris
NC_010958	Capros aper
NC_008743	Gymnogobius petschiliensis
NC_004415	Eleotris acanthopoma
NC_004414	Rhyacichthys aspro
NC_010199	Odontobutis platycephala
NC_006131	Acanthogobius hasta
NC_004413	Arcos sp.
NC_004411	Petroscirtes breviceps
NC_009061	Odax cyanomelas
NC_011928	Scarus forsteni
NC_011343	Scarus rubroviolaceus
NC_011936	Scarus schlegeli
NC_011599	Scarus ghobban
NC_006355	Chlorurus sordidus
NC_008123	Sirembo imberbis
NC_009459	Parajulis poecilepterus
NC_011199	Halichoeres trimaculatus
NC_009066	Halichoeres melanurus
NC_011191	Halichoeres tenuispinis
NC_009067	Pseudolabrus sieboldi
NC_012055	Pseudolabrus eoethinus
NC_012907	Branchiostegus argentatus
NC_012904	Branchiostegus japonicus
NC_012905	Branchiostegus albus
NC_010205	Pteragogus flagellifer
NC_004299	Takifugu rubripes
NC_011633	Takifugu chinensis
NC_013087	Takifugu fasciatus
NC_011626	Takifugu obscurus
NC_011628	Takifugu porphyreus
NC_011627	Takifugu pardalis
NC_011622	Takifugu exascurus
NC_011621	Takifugu poecilonotus
NC_011635	Takifugu ocellatus
NC_011631	Takifugu vermicularis
NC_011634	Takifugu oblongus
NC_011632	Takifugu xanthopterus
NC_011625	Takifugu niphobles
NC_011624	Takifugu chrysops
NC_011630	Takifugu snyderi
NC_011629	Takifugu stictonotus
NC_015332	Torquigener hypselogeneion
NC_011636	Torquigener brevipennis
NC_015356	Tylerius spinosissimus
NC_015339	Polyspina piosae
NC_015367	Torquigener pleurogramma
NC_015347	Tetractenos glaber
NC_015351	Marilyna darwinii
NC_015336	Arothron hispidus
NC_010975	Arothron firmamentum
NC_015371	Arothron manilensis
NC_015366	Monotrete cochinchinensis
NC_015358	Tetraodon biocellatus
NC_007176	Tetraodon nigroviridis
NC_015355	Tetraodon palembangensis
NC_010979	Canthigaster rivulata
NC_010978	Canthigaster coronata
NC_015337	Canthigaster valentini
NC_015372	Canthigaster jactator
NC_015353	Pelagocephalus marki
NC_015361	Tetraodon miurus
NC_015363	Tetraodon mbu
NC_015369	Chelonodon pleurospilus
NC_015349	Omegophora armilla
NC_011623	Chelonodon patoca
NC_015352	Carinotetraodon salivator
NC_015350	Carinotetraodon lorteti
NC_015348	Auriglobus modestus
NC_015365	Tetraodon cutcutia
NC_015370	Colomesus psittacus
NC_015368	Colomesus asellus
NC_015346	Sphoeroides testudineus
NC_015344	Sphoeroides annulatus
NC_015341	Sphoeroides parvus
NC_010960	Sphoeroides pachygaster
NC_015343	Lagocephalus lagocephalus
NC_011637	Lagocephalus wheeleri
NC_015345	Lagocephalus laevigatus
NC_015340	Lagocephalus sceleratus
NC_013360	Lagocephalus lunaris
NC_002648	Polymixia japonica
NC_003181	Polymixia lowei
NC_003168	Percopsis transmontana
NC_004372	Aphredoderus sayanus
NC_012929	Thymallus arcticus
NC_012928	Thymallus thymallus
NC_002646	Coregonus lavaretus
NC_002980	Oncorhynchus tshawytscha
NC_009263	Oncorhynchus kisutch
NC_008615	Oncorhynchus nerka
NC_006897	Oncorhynchus clarkii
NC_010959	Oncorhynchus gorbuscha
NC_008745	Oncorhynchus masou
NC_008746	Oncorhynchus masou
NC_008747	Oncorhynchus masou
NC_009262	Oncorhynchus masou 'Biwa'
NC_001717	Oncorhynchus mykiss
NC_000861	Salvelinus alpinus
NC_000860	Salvelinus fontinalis
NC_001960	Salmo salar
NC_010007	Salmo trutta
NC_015995	Hucho bleekeri
NC_004592	Dallia pectoralis
NC_004593	Esox lucius
NC_004591	Lipolagus ochotensis
NC_004596	Nansenia ardesiaca
NC_004600	Opisthoproctus soleatus
NC_004595	Glossanodon semifasciatus
NC_015240	Galaxias sp.
NC_015239	Galaxias gollumoides
NC_004594	Galaxias maculatus
NC_002647	Diplophos taenia
NC_015246	Osmerus mordax
NC_015244	Mallotus villosus
NC_002734	Plecoglossus altivelis
NC_006918	Salanx ariakensis
NC_004599	Salangichthys microdon
NC_015242	Hypomesus nipponensis
NC_004598	Retropinna retropinna
NC_003159	Chauliodus sloani
NC_008448	Galaxiella nigrostriata
NC_003162	Saurida undosquamis
NC_003161	Harpadon microchir
NC_002674	Aulopus japonicus
NC_003179	Ijimaia dofleini
NC_003178	Ateleopus japonicus
NC_003173	Zenopsis nebulosus
NC_003190	Zeus faber
NC_004399	Neocyttus rhomboidalis
NC_004398	Allocyttus niger
NC_004397	Zenion japonicum
NC_004396	Parazen pacificus
NC_007892	Phractolaemus ansorgii
NC_006580	Carassius auratus
NC_013430	Carassius auratus x Megalobrama amblycephala tetraploid hybrid
NC_014177	Carassius gibelio
NC_006136	Carassius auratus x Cyprinus carpio
NC_013431	Carassius auratus x Megalobrama amblycephala triploid hybrid
NC_002079	Carassius auratus
NC_013433	Carassius auratus x Megalobrama amblycephala pentaploid hybrid
NC_010768	Carassius cuvieri
NC_013186	Sinocyclocheilus altishoulderus
NC_011192	Procypris rabaudi
NC_013189	Sinocyclocheilus grahami
NC_008655	Barbonymus gonionotus
NC_008654	Barbus barbus
NC_008657	Labeo senegalensis
NC_008656	Labeo batesii
NC_015193	Labeo bata
NC_008661	Gymnocypris przewalskii
NC_008658	Puntius ticto
NC_015838	Cyprinidae hybrid sp diploid Xenocypris davidi x Megalobrama amblycephala
NC_013072	Xenocypris davidi
NC_008682	Xenocypris argentea
NC_011208	Distoechodon tumirostris
NC_013995	Cyprinidae hybrid sp triploid Megalobrama amblycephala x Xenocypris davidi
NC_013994	Cyprinidae hybrid sp diploid Megalobrama amblycephala x Xenocypris davidi
NC_010341	Megalobrama amblycephala
NC_008667	Ischikauia steenackeri
NC_008683	Chanodichthys mongolicus
NC_011141	Mylopharyngodon piceus
NC_010288	Ctenopharyngodon idella
NC_010194	Hypophthalmichthys nobilis
NC_010156	Hypophthalmichthys molitrix
NC_013616	Culter alburnus
NC_015540	Yaoshanicus arcus
NC_015538	Nicholsicypris normalis
NC_008650	Aphyocypris chinensis
NC_015548	Hemigrammocypris rasborella
NC_008648	Tinca tinca
NC_008653	Zacco sieboldii
NC_008652	Opsariichthys uncirostris
NC_007783	Coreoleuciscus splendidus
NC_008649	Gnathopogon elongatus
NC_014873	Pseudopungtungia tenuicorpus
NC_014880	Microphysogobio koreensis
NC_008324	Biwia zezera
NC_013759	Pseudogobio esocinus
NC_008662	Gobio gobio
NC_007785	Hemibarbus labeo
NC_008644	Hemibarbus barbus
NC_007784	Hemibarbus longirostris
NC_007786	Hemibarbus mylodon
NC_015614	Pseudorasbora parva
NC_008665	Pseudorasbora pumila
NC_015528	Leptobarbus hoevenii
NC_015194	Paralaubuca typus
NC_008664	Pungtungia herzi
NC_011161	Pseudopungtungia nigra
NC_015362	Phoxinus percnurus
NC_015360	Phoxinus percnurus
NC_008684	Phoxinus percnurus
NC_015357	Phoxinus steindachneri
NC_015354	Rhynchocypris lagowskii
NC_008651	Tribolodon nakamurai
NC_008681	Pseudaspius leptocephalus
NC_008659	Alburnus alburnus
NC_008646	Notemigonus crysoleucas
NC_008663	Pelecus cultratus
NC_015364	Phoxinus eos
NC_013761	Gila conspersa
NC_014878	Gobiobotia brevibarba
NC_014877	Gobiobotia macrocephala
NC_004694	Sarcocheilichthys variegatus
NC_013711	Acheilognathus macropterus
NC_008668	Acheilognathus typus
NC_013712	Acheilognathus yamatsutae
NC_015551	Macrochirichthys macrochirus
NC_015539	Tanichthys albonubes
NC_008744	Opsariichthys bidens
NC_011210	Psilorhynchus homaloptera
NC_013704	Acheilognathus koreensis
NC_013702	Acheilognathus signifer
NC_014882	Acheilognathus somjinensis
NC_013705	Acheilognathus intermedia
NC_013709	Rhodeus suigensis
NC_008642	Rhodeus ocellatus
NC_011211	Rhodeus ocellatus
NC_008643	Cyprinella lutrensis
NC_015532	Psilorhynchus sucatio
NC_008666	Barbus trimaculatus
NC_002333	Danio rerio
NC_015525	Danio dangila
NC_015541	Luciosoma bleekeri
NC_013764	Raiamas senegalensis
NC_015536	Aspidoparia morar
NC_015549	Salmostoma bacaila
NC_015547	Raiamas guttatus
NC_015533	Barilius bendelisis
NC_015544	Horadandia atukorali
NC_015531	Rasbora vaterifloris
NC_015527	Rasbora daniconius
NC_015535	Trigonostigma espei
NC_008660	Esomus metallicus
NC_015546	Microdevario nana
NC_015307	Niwaella delicata
NC_010649	Cobitis choii
NC_011209	Misgurnus anguillicaudatus
NC_015798	Koreocobitis naktongensis
NC_008678	Misgurnus nikolskyi
NC_015306	Cobitis takatsuensis
NC_008675	Pangio anguillaris
NC_004695	Cobitis striata
NC_008669	Acantopsis choirorhynchos
NC_001727	Formosania lacustris
NC_008672	Gyrinocheilus aymonieri
NC_015534	Sewellia lineolata
NC_011922	Sinogastromyzon puliensis
NC_008673	Homaloptera leonardi
NC_008670	Barbatula toni
NC_008671	Chromobotia macracanthus
NC_004696	Lefua echigonia
NC_013071	Ictiobus bubalus
NC_008645	Cycleptus elongatus
NC_005257	Carpiodes carpio
NC_013074	Moxostoma congestum
NC_008674	Moxostoma poecilurum
NC_008676	Hypentelium nigricans
NC_008647	Catostomus commersonii
NC_013064	Erimyzon oblongus
NC_008679	Schistura balteata
NC_008680	Vaillantella maassi
NC_003489	Ictalurus punctatus
NC_015797	Pimelodus pictus
NC_015837	Pareutropius debauwi
NC_015808	Synodontis schoutedeni
NC_015839	Pangasius larnaudii
NC_006381	Pangasianodon gigas
NC_008280	Cranoglanis bouderius
NC_015827	Heteropneustes fossilis
NC_015650	Silurus lanzhouensis
NC_014866	Silurus meridionalis
NC_015806	Silurus asotus
NC_014261	Silurus glanis
NC_015823	Diplomystes nahuelbutaensis
NC_015809	Auchenoglanis occidentalis
NC_015888	Pelteobagrus fulvidraco
NC_004697	Pseudobagrus tokiensis
NC_015625	Pseudobagrus brevicorpus
NC_014586	Leiocassis longirostris
NC_014859	Pelteobagrus nitidus
NC_014862	Pelteobagrus vachellii
NC_015833	Malapterurus electricus
NC_008232	Liobagrus obesus
NC_015805	Citharinus congicus
NC_015840	Pygocentrus nattereri
NC_004700	Chalceus macrolepidotus
NC_015816	Hemiodopsis gracilis
NC_015819	Hepsetus odoe
NC_015834	Apareiodon affinis
NC_015813	Hydrolycus scomberoides
NC_015801	Chilodus punctatus
NC_004699	Phenacogrammus interruptus
NC_004698	Corydoras rabauti
NC_004692	Apteronotus albifrons
NC_004701	Eigenmannia sp.
NC_015078	Brachyhypopomus pinnicaudatus
NC_015100	Leptoderma macrophthalmum
NC_013581	Conocara macropterum
NC_013559	Leptoderma retropinna
NC_013557	Leptoderma lubricum
NC_013572	Alepocephalus umbriceps
NC_013566	Alepocephalus australis
NC_013564	Alepocephalus agassizii
NC_013567	Alepocephalus bairdii
NC_013570	Alepocephalus productus
NC_004590	Alepocephalus tenebrosus
NC_011012	Alepocephalus bicolor
NC_013574	Bathytroctes breviceps
NC_013575	Bathytroctes macrolepis
NC_011008	Narcetes erimelas
NC_013579	Bathytroctes michaelsarsi
NC_011006	Leptochilichthys agassizii
NC_004597	Platytroctes apus
NC_013560	Narcetes stomias
NC_013555	Herwigia kreffti
NC_011017	Bathytroctes microlepis
NC_013562	Talismania bifurcata
NC_011015	Bathyprion danae
NC_013583	Conocara murrayi
NC_011007	Maulisia mauli
NC_011010	Sagamichthys abei
NC_011009	Normichthys operosus
NC_013577	Bajacalifornia megalops
NC_007889	Denticeps clupeoides
NC_003097	Engraulis japonicus
NC_009581	Engraulis encrasicolus
NC_014269	Anchoviella sp.
NC_014265	Amazonsprattus scintilla
NC_014279	Lycengraulis grossidens
NC_009588	Spratelloides delicatulus
NC_009589	Spratelloides gracilis
NC_006917	Jenkinsia lamprotaenia
NC_015076	Jenkinsia sp.
NC_006913	Chirocentrus dorab
NC_002616	Sardinops melanostictus
NC_009592	Sardina pilchardus
NC_014690	Alosa sapidissima
NC_009576	Alosa pseudoharengus
NC_009575	Alosa alosa
NC_014266	Brevoortia tyrannus
NC_015109	Clupeonella cultriventris
NC_009578	Clupea pallasii
NC_009577	Clupea harengus
NC_009593	Sprattus sprattus
NC_009583	Etrumeus teres
NC_009591	Pellonula leonensis
NC_009590	Odaxothrissa vittata
NC_009582	Ethmalosa fimbriata
NC_009587	Sardinella maderensis
NC_009580	Dorosoma petenense
NC_009586	Nematalosa japonica
NC_014277	Lycothrissa crocodilus
NC_014264	Thryssa baelama
NC_014268	Pellona flavipinnis
NC_009584	Ilisha africana
NC_009585	Ilisha elongata
NC_006919	Sundasalanx mekongensis
NC_004744	Lepisosteus oculatus
NC_008104	Lepisosteus osseus
NC_008131	Atractosteus spatula
NC_012646	Acipenser sinensis
NC_005795	Acipenser stellatus
NC_005252	Huso huso
NC_004420	Scaphirhynchus cf. albus
NC_004743	Acipenser transmontanus
NC_005451	Acipenser dabryanus
NC_005834	Psephurus gladius
NC_004419	Polyodon spathula
NC_004742	Amia calva
NC_005796	Pterothrissus gissu
NC_005800	Albula glossodonta
NC_005801	Aldrovandia affinis
NC_005144	Notacanthus chemnitzi
NC_015082	Hiodon tergisus
NC_005145	Hiodon alosoides
NC_005804	Megalops atlanticus
NC_005799	Megalops cyprinoides
NC_005798	Elops hawaiensis
NC_005803	Elops saurus
NC_003095	Osteoglossum bicirrhosum
NC_007012	Scleropages formosus
NC_015081	Heterotis niloticus
NC_010570	Arapaima gigas
NC_015105	Hippopotamyrus wilverthi
NC_015086	Genyomyrus donnyi
NC_012717	Gnathonemus petersii
NC_015090	Marcusenius senegalensis
NC_012705	Brienomyrus niger
NC_015107	Paramormyrops gabonensis
NC_015089	Myomyrus sp.
NC_015092	Petrocephalus soudanensis
NC_012707	Gymnarchus niloticus
NC_015098	Petrocephalus microphthalmus
NC_012712	Chitala ornata
NC_012710	Chitala blanci
NC_012711	Chitala lopis
NC_012713	Notopterus notopterus
NC_012715	Xenomystus nigri
NC_012714	Papyrocranus congoensis
NC_003096	Pantodon buchholzi
NC_004702	Gonorynchus greyi
NC_011018	Gonorynchus abbreviatus
NC_003160	Chlorophthalmus agassizi
NC_004693	Chanos chanos
NC_006543	Anguilla bengalensis
NC_006544	Anguilla nebulosa
NC_006539	Anguilla interioris
NC_006545	Anguilla obscura
NC_006540	Anguilla marmorata
NC_013435	Anguilla sp.
NC_011575	Anguilla luzonensis
NC_006534	Anguilla bicolor
NC_006535	Anguilla bicolor
NC_006531	Anguilla anguilla
NC_006547	Anguilla rostrata
NC_006538	Anguilla dieffenbachii
NC_006541	Anguilla megastoma
NC_006537	Anguilla celebesensis
NC_002707	Anguilla japonica
NC_006546	Anguilla reinhardtii
NC_006536	Anguilla malgumora
NC_006532	Anguilla australis
NC_006533	Anguilla australis
NC_006542	Anguilla mossambica
NC_013627	Serrivomer beanii
NC_013436	Serrivomer sector
NC_013628	Stemonidium hypomelas
NC_013626	Labichthys carinatus
NC_013624	Avocettina infans
NC_013620	Nemichthys scolopaceus
NC_013612	Monognathus jesperseni
NC_013609	Cyema atrum
NC_005299	Eurypharynx pelecanoides
NC_005298	Saccopharynx lavenbergi
NC_005805	Synaphobranchus kaupii
NC_013634	Ilyophis brunneus
NC_013605	Simenchelys parasitica
NC_013621	Facciolella oxyrhyncha
NC_013615	Leptocephalus sp.
NC_013630	Paraconger notialis
NC_013625	Nettastoma parviceps
NC_013623	Hoplunnis punctata
NC_013618	Thalassenchelys sp.
NC_013606	Coloconger cadenati
NC_013611	Derichthys serpentinus
NC_013608	Nessorhamphus ingolfianus
NC_013629	Heteroconger hassi
NC_013633	Robinsia catherinae
NC_013607	Kaupichthys hyoproroides
NC_013632	Ariosoma shiroanago
NC_002761	Conger myriaster
NC_013635	Myrichthys maculosus
NC_005802	Ophisurus macrorhynchos
NC_013614	Muraenesox bagio
NC_013622	Moringua edwardsi
NC_013602	Moringua microchir
NC_013617	Cynoponticus ferox
NC_013631	Myroconger compressus
NC_013601	Pythonichthys microphthalmus
NC_013613	Anarchias sp.
NC_013610	Rhinomuraena quaesita
NC_004417	Gymnothorax kidako
NC_006689	Bombina orientalis
NC_009258	Bombina variegata
NC_011049	Bombina maxima
NC_006402	Bombina bombina
NC_006690	Discoglossus galganoi
NC_008144	Pelobates cultripes
NC_015620	Rhinophrynus dorsalis
NC_006688	Alytes obstetricans
NC_015617	Pipa carvalhoi
NC_014691	Leiopelma archeyi
NC_001573	Xenopus laevis
NC_006839	Xenopus (Silurana) tropicalis
NC_015618	Pseudhymenochirus merlini
NC_015615	Hymenochirus boettgeri
NC_003127	Neoceratodus forsteri
NC_001804	Latimeria chalumnae
NC_006921	Latimeria menadoensis
NC_010269	Aulostomus chinensis
NC_003137	Heterodontus francisci
NC_011825	Mitsukurina owstoni
NC_000890	Mustelus manazo
NC_001950	Scyliorhinus canicula
NC_002012	Squalus acanthias
NC_007173	Okamejei kenojei
NC_000893	Amblyraja radiata
NC_003136	Chimaera monstrosa
NC_007440	Limnonectes fujianensis
NC_012837	Limnonectes bannaensis
NC_013270	Quasipaa spinosa
NC_015305	Rana ishikawae
NC_009423	Amolops tormotus
NC_009264	Rana plancyi
NC_002805	Rana nigromaculata
NC_007888	Mantella madagascariensis
NC_005055	Fejervarya limnocharis
NC_012647	Fejervarya cancrivora
NC_007178	Rhacophorus schlegelii
NC_008975	Buergeria buergeri
NC_014584	Euphlyctis hexadactylus
NC_014581	Hoplobatrachus tigerinus
NC_006406	Microhyla heymonsi
NC_010233	Microhyla okinavensis
NC_009422	Microhyla ornata
NC_006405	Kaloula pulchra
NC_014685	Occidozyga martensii
NC_006403	Hyla chinensis
NC_010232	Hyla japonica
NC_009886	Bufo japonicus
NC_008410	Bufo gargarizans
NC_005794	Bufo melanostictus
NC_006889	Ambystoma dumerilii
NC_006888	Ambystoma andersoni
NC_005797	Ambystoma mexicanum
NC_006887	Ambystoma tigrinum
NC_006890	Ambystoma californiense
NC_014571	Ambystoma texanum
NC_014568	Ambystoma barbouri
NC_014572	Ambystoma unisexual lineage LJJJ
NC_006330	Ambystoma laterale
NC_004926	Andrias davidianus
NC_007446	Andrias japonicus
NC_008081	Liua tsinpaensis
NC_008078	Liua shihi
NC_004021	Ranodon sibiricus
NC_008085	Batrachuperus tibetanus
NC_008077	Batrachuperus londongensis
NC_008083	Batrachuperus pinchonii
NC_012430	Batrachuperus yenyuanensis
NC_008082	Salamandrella keyserlingii
NC_013825	Hynobius yangi
NC_008079	Hynobius leechii
NC_010224	Hynobius quelpaertensis
NC_008076	Hynobius amjiensis
NC_013762	Hynobius guabangshanensis
NC_008088	Hynobius chinensis
NC_009335	Hynobius arisanensis
NC_008084	Hynobius formosanus
NC_008091	Paradactylodon gorganensis
NC_008090	Paradactylodon mustersi
NC_008080	Pachyhynobius shangchengensis
NC_008089	Onychodactylus fischeri
NC_015795	Triturus marmoratus
NC_015796	Triturus pygmaeus
NC_015794	Triturus macedonicus
NC_015788	Triturus carnifex
NC_015791	Triturus dobrogicus
NC_015792	Triturus karelinii
NC_015790	Triturus cristatus
NC_006407	Paramesotriton hongkongensis
NC_002756	Lyciasalamandra atifi
NC_006343	Plethodon cinereus
NC_006334	Plethodon petraeus
NC_006326	Oedipina poelzi
NC_006336	Thorius n. sp.
NC_006333	Batrachoseps wrighti
NC_006340	Batrachoseps attenuatus
NC_006342	Hemidactylium scutatum
NC_006332	Pseudotriton ruber
NC_006341	Gyrinophilus porphyriticus
NC_006325	Stereochilus marginatus
NC_006335	Plethodon elongatus
NC_006329	Eurycea bislineata
NC_006337	Desmognathus wrighti
NC_006339	Desmognathus fuscus
NC_006344	Phaeognathus hubrichti
NC_006345	Hydromantes brunus
NC_006338	Aneides hardii
NC_006327	Aneides flavipunctatus
NC_006331	Rhyacotriton variegatus
NC_006920	Porichthys myriaster
NC_010267	Solenostomus cyanopterus
NC_001708	Protopterus dolloi
NC_014764	Protopterus aethiopicus
NC_003342	Lepidosiren paradoxa
NC_001626	Petromyzon marinus
NC_006404	Ichthyophis bannanicus
NC_006302	Ichthyophis glutinosus
NC_006305	Uraeotyphlus cf. oxyurus MW-212
NC_002471	Typhlonectes natans
NC_007911	Siphonops annulatus
NC_006304	Scolecomorphus vittatus
NC_006303	Rhinatrema bivittatum
NC_007691	Cygnus columbianus
NC_012843	Cygnus atratus
NC_004539	Anser albifrons
NC_011196	Anser anser
NC_007011	Branta canadensis
NC_010965	Cairina moschata
NC_015482	Anas formosa
NC_009684	Anas platyrhynchos
NC_000877	Aythya americana
NC_012844	Dendrocygna javanica
NC_010091	Rhynochetos jubatus
NC_002778	Casuarius casuarius
NC_002784	Dromaius novaehollandiae
NC_002785	Struthio camelus
NC_002673	Emeus crassus
NC_002779	Anomalopteryx didiformis
NC_002672	Dinornis giganteus
NC_002783	Pterocnemia pennata
NC_000846	Rhea americana
NC_002782	Apteryx haastii
NC_010094	Archilochus colubris
NC_007174	Pterodroma brevirostris
NC_007172	Thalassarche melanophrys
NC_010089	Phoenicopterus roseus
NC_002196	Ciconia boyciana
NC_002197	Ciconia ciconia
NC_004538	Eudyptula minor
NC_008138	Eudyptes chrysocome
NC_008540	Apus apus
NC_007599	Nisaetus alboniger
NC_007598	Nisaetus nipalensis
NC_015887	Spilornis cheela
NC_003128	Buteo buteo
NC_011818	Accipiter gentilis
NC_003712	Arenaria interpres
NC_005933	Anseranas semipalmata
NC_011712	Todiramphus sanctus
NC_011711	Geococcyx californianus
NC_007979	Phaethon rubricauda
NC_005932	Ninox novaeseelandiae
NC_015236	Gallinula chloropus
NC_012142	Rallina eurizonoides
NC_012143	Coturnicops exquisitus
NC_010092	Porphyrio hochstetteri
NC_012140	Gallirallus okinawae
NC_000878	Falco peregrinus
NC_008547	Falco sparverius
NC_011307	Falco tinnunculus
NC_008548	Micrastur gilvicollis
NC_007007	Gavia stellata
NC_007978	Synthliboramphus antiquus
NC_012772	Platalea leucorodia
NC_010962	Platalea minor
NC_013146	Threskiornis aethiopicus
NC_008132	Nipponia nippon
NC_009736	Egretta eulophotes
NC_008551	Ardea novaehollandiae
NC_015807	Nycticorax nycticorax
NC_015077	Ixobrychus cinnamomeus
NC_007975	Cnemotriccus fuscatus
NC_007628	Cathartes aura
NC_014046	Otis tarda
NC_010095	Tachybaptus novaehollandiae
NC_007006	Larus dominicanus
NC_011718	Aegotheles cristatus
NC_015087	Penelopides panini
NC_015085	Aceros waldeni
NC_013978	Columba livia
NC_008546	Dryocopus pileatus
NC_011709	Eudynamys taitensis
NC_013244	Hemiphaga novaeseelandiae
NC_008550	Pandion haliaetus
NC_003713	Haematopus ater
NC_000879	Smithornis sharpei
NC_008549	Pteroglossus azara
NC_015530	Brotogeris cyanoptera
NC_009134	Melopsittacus undulatus
NC_011708	Agapornis roseicollis
NC_005931	Strigops habroptilus
NC_006382	Numida meleagris
NC_014180	Acryllium vulturinum
NC_013619	Tragopan caboti
NC_012897	Pavo muticus
NC_010195	Meleagris gallopavo
NC_007236	Gallus gallus
NC_007237	Gallus gallus
NC_007235	Gallus gallus
NC_001323	Gallus gallus
NC_007240	Gallus sonneratii
NC_007239	Gallus lafayetii
NC_007238	Gallus varius
NC_011816	Bambusicola thoracica
NC_011817	Francolinus pintadeanus
NC_012900	Polyplectron bicalcaratum
NC_003408	Coturnix japonica
NC_004575	Coturnix chinensis
NC_015526	Phasianus colchicus
NC_010778	Phasianus versicolor
NC_014576	Chrysolophus pictus
NC_012895	Lophura nycthemera
NC_010781	Lophura ignita
NC_010774	Syrmaticus humiae
NC_010771	Syrmaticus ellioti
NC_010767	Syrmaticus soemmerringi
NC_010770	Syrmaticus reevesii
NC_015897	Crossoptilon auritum
NC_013979	Lophophorus lhuysii
NC_007227	Alectura lathami
NC_000880	Vidua chalybeata
NC_007897	Taeniopygia guttata
NC_015196	Carduelis sinica
NC_015198	Carduelis spinus
NC_015234	Emberiza tristrami
NC_015233	Emberiza chrysophrys
NC_015195	Sturnus tristis
NC_015613	Acridotheres cristatellus
NC_015237	Sturnus cineraceus
NC_014455	Sturnus sericeus
NC_015898	Gracula religiosa
NC_015802	Ficedula zanthopygia
NC_015074	Luscinia calliope
NC_015232	Cyanoptila cyanomelana
NC_014341	Pseudopodoces humilis
NC_015114	Leiothrix argentauris
NC_013483	Pycnonotus taivanus
NC_013838	Pycnonotus sinensis
NC_010227	Acrocephalus scirpaceus
NC_010229	Sylvia crassirostris
NC_010228	Sylvia atricapilla
NC_015200	Pica pica
NC_014879	Podoces hendersoni
NC_015824	Cyanopica cyanus
NC_015810	Garrulus glandarius
NC_007883	Menura novaehollandiae
NC_002781	Tinamus major
NC_002772	Eudromia elegans
NC_011714	Trogon viridis
NC_004448	Alligator sinensis
NC_009732	Paleosuchus trigonatus
NC_001922	Alligator mississippiensis
NC_002744	Caiman crocodilus
NC_015651	Crocodylus novaeguineae
NC_014670	Crocodylus mindorensis
NC_015648	Crocodylus intermedius
NC_015647	Crocodylus acutus
NC_008142	Crocodylus niloticus
NC_015235	Crocodylus moreletii
NC_014706	Crocodylus palustris
NC_008795	Crocodylus siamensis
NC_008143	Crocodylus porosus
NC_015238	Crocodylus johnsoni
NC_010639	Mecistops cataphractus
NC_009728	Osteolaemus tetraspis
NC_011074	Tomistoma schlegelii
NC_008241	Gavialis gangeticus
NC_007698	Testudo marginata
NC_007699	Testudo kleinmanni
NC_007692	Testudo graeca
NC_007695	Indotestudo elongata
NC_007696	Indotestudo forstenii
NC_007697	Testudo horsfieldii
NC_007700	Malacochersus tornieri
NC_007694	Psammobates pardalis
NC_002073	Chrysemys picta
NC_011573	Trachemys scripta
NC_000886	Chelonia mydas
NC_012398	Eretmochelys imbricata
NC_009260	Macrochelys temminckii
NC_011198	Chelydra serpentina
NC_011815	Manouria impressa
NC_007693	Manouria emys
NC_010973	Pyxidea mouhotii
NC_014102	Cuora galbinifrons
NC_014401	Cuora pani
NC_009509	Cuora aurocapitata
NC_014769	Cuora amboinensis
NC_012054	Cuora flavomarginata
NC_011819	Sacalia quadriocellata
NC_006082	Chinemys reevesi
NC_009330	Mauremys mutica
NC_010970	Cyclemys atripons
NC_007970	Platysternon megacephalum
NC_014577	Kinosternon leucostomum
NC_006132	Pelodiscus sinensis
NC_013841	Palea steindachneri
NC_015825	Pelochelys cantorii
NC_012833	Trionyx triunguis
NC_014054	Apalone ferox
NC_002780	Dogania subplana
NC_012414	Lissemys punctata
NC_015989	Chelus fimbriata
NC_015986	Chelodina rugosa
NC_001947	Pelomedusa subrufa
NC_014182	Uromastyx benti
NC_006282	Rhineura floridana
NC_006922	Pogona vitticeps
NC_009421	Chlamydosaurus kingii
NC_012453	Arborophila rufipectus
NC_008774	Coleonyx variegatus
NC_005962	Smaug warreni
NC_010974	Varanus salvator
NC_008778	Varanus niloticus
NC_014176	Trioceros melleri
NC_012465	Kinyongia fischeri
NC_012452	Chamaeleo calcaricarens
NC_012422	Chamaeleo africanus
NC_012427	Chamaeleo chamaeleon
NC_012445	Chamaeleo arabicus
NC_012420	Chamaeleo calyptratus
NC_012444	Chamaeleo zeylanicus
NC_012443	Chamaeleo monachus
NC_012436	Chamaeleo dilepis
NC_008777	Furcifer oustaleti
NC_014174	Brookesia decaryi
NC_014179	Leiolepis guttata
NC_013603	Pseudotrapelus sinaitus
NC_008065	Xenagama taylori
NC_014175	Acanthosaura armata
NC_009683	Calotes versicolor
NC_004377	Physiculus japonicus
NC_013879	Tetrabrachium ocellatum
NC_008124	Bregmaceros nectabanus
NC_015203	Zenaida auriculata
NC_015201	Bycanistes brevis
NC_015199	Bucorvus leadbeateri
NC_015197	Aratinga pertinax
NC_015192	Nymphicus hollandicus

## Sheet: 1.2
Supplementary Table S1.2 List of accession number and species used for the conservation index estimations at amino acid level.
NC_012920	Homo sapiens
NC_012465	Kinyongia fischeri
NC_014174	Brookesia decaryi
NC_008777	Furcifer oustaleti
NC_014176	Trioceros melleri
NC_012436	Chamaeleo dilepis
NC_012444	Chamaeleo zeylanicus
NC_012443	Chamaeleo monachus
NC_012427	Chamaeleo chamaeleon
NC_012452	Chamaeleo calcaricarens
NC_012422	Chamaeleo africanus
NC_012445	Chamaeleo arabicus
NC_012420	Chamaeleo calyptratus
NC_014179	Leiolepis guttata
NC_014182	Uromastyx benti
NC_014175	Acanthosaura armata
NC_009683	Calotes versicolor
NC_013603	Pseudotrapelus sinaitus
NC_008065	Xenagama taylori
NC_014178	Hydrosaurus amboinensis
NC_006922	Pogona vitticeps
NC_009421	Chlamydosaurus kingii
NC_012573	Tropidophis haetianus
NC_014343	Anilius scytale
NC_007400	Acrochordus granulatus
NC_011576	Achalinus meiguensis
NC_014400	Crotalus horridus
NC_010223	Deinagkistrodon acutus
NC_007397	Ovophis okinavensis
NC_012146	Viridovipera stejnegeri
NC_009768	Agkistrodon piscivorus
NC_011390	Gloydius brevicaudus
NC_013479	Causus defilippi
NC_011391	Daboia russellii
NC_010200	Enhydris plumbea
NC_011392	Bungarus multicinctus
NC_007398	Boa constrictor
NC_007399	Python regius
NC_015812	Python molurus
NC_007401	Cylindrophis ruffus
NC_007402	Xenopeltis unicolor
NC_011394	Ophiophagus hannah
NC_011389	Naja atra
NC_010225	Naja naja
NC_011393	Bungarus fasciatus
NC_015793	Nerodia sipedon
NC_013481	Micrurus fulvius
NC_012770	Elaphe poryphyracea
NC_009769	Pantherophis slowinskii
NC_001945	Dinodon semicarinatus
NC_012816	Thermophis zhaoermii
NC_013988	Imantodes cenchoa
NC_013985	Sibon nebulatus
NC_013981	Pseudoleptodeira latifasciata
NC_013990	Leptodeira septentrionalis
NC_013987	Hypsiglena slevini
NC_013992	Hypsiglena torquata
NC_013975	Hypsiglena jani
NC_013980	Hypsiglena ochrorhyncha
NC_013983	Hypsiglena ochrorhyncha
NC_013989	Hypsiglena chlorophaea
NC_013977	Hypsiglena chlorophaea
NC_013982	Hypsiglena sp.
NC_013984	Hypsiglena ochrorhyncha
NC_005961	Rena humilis
NC_010971	Typhlops reticulatus
NC_010196	Ramphotyphlops braminus
NC_008124	Bregmaceros nectabanus
NC_004815	Sphenodon punctatus
NC_001947	Pelomedusa subrufa
NC_007627	Gekko gecko
NC_006920	Porichthys myriaster
NC_012366	Tarentola mauritanica
NC_008772	Gekko vittatus
NC_010292	Heteronotia binoei
NC_012902	Hemidactylus frenatus
NC_010974	Varanus salvator
NC_008778	Varanus niloticus
NC_015238	Crocodylus johnsoni
NC_008795	Crocodylus siamensis
NC_008143	Crocodylus porosus
NC_015235	Crocodylus moreletii
NC_014706	Crocodylus palustris
NC_015648	Crocodylus intermedius
NC_015647	Crocodylus acutus
NC_008142	Crocodylus niloticus
NC_015651	Crocodylus novaeguineae
NC_014670	Crocodylus mindorensis
NC_010639	Mecistops cataphractus
NC_009728	Osteolaemus tetraspis
NC_011074	Tomistoma schlegelii
NC_008241	Gavialis gangeticus
NC_002744	Caiman crocodilus
NC_009732	Paleosuchus trigonatus
NC_009729	Paleosuchus palpebrosus
NC_004448	Alligator sinensis
NC_001922	Alligator mississippiensis
NC_007440	Limnonectes fujianensis
NC_006408	Polypedates megacephalus
NC_007888	Mantella madagascariensis
NC_007178	Rhacophorus schlegelii
NC_014685	Occidozyga martensii
NC_009886	Bufo japonicus
NC_008410	Bufo gargarizans
NC_005794	Bufo melanostictus
NC_006403	Hyla chinensis
NC_010232	Hyla japonica
NC_008975	Buergeria buergeri
NC_009423	Amolops tormotus
NC_015305	Rana ishikawae
NC_002805	Rana nigromaculata
NC_009264	Rana plancyi
NC_006405	Kaloula pulchra
NC_010233	Microhyla okinavensis
NC_006406	Microhyla heymonsi
NC_009422	Microhyla ornata
NC_012837	Limnonectes bannaensis
NC_013270	Quasipaa spinosa
NC_014584	Euphlyctis hexadactylus
NC_014581	Hoplobatrachus tigerinus
NC_012647	Fejervarya cancrivora
NC_005055	Fejervarya limnocharis
NC_015546	Microdevario nana
NC_001626	Petromyzon marinus
NC_001131	Lampetra fluviatilis
NC_014270	Lethenteron reissneri
NC_013612	Monognathus jesperseni
NC_014263	Collichthys niveatus
NC_013754	Larimichthys polyactis
NC_015205	Nibea albiflora
NC_011710	Larimichthys crocea
NC_014350	Collichthys lucidus
NC_015202	Pennahia argentata
NC_014351	Miichthys miiuy
NC_007230	Plesiobatis daviesi
NC_002012	Squalus acanthias
NC_011825	Mitsukurina owstoni
NC_000890	Mustelus manazo
NC_012570	Chiloscyllium plagiosum
NC_003137	Heterodontus francisci
NC_001950	Scyliorhinus canicula
NC_007173	Okamejei kenojei
NC_000893	Amblyraja radiata
NC_008130	Aspasma minima
NC_004377	Physiculus japonicus
NC_004692	Apteronotus albifrons
NC_010269	Aulostomus chinensis
NC_014285	Callorhinchus milii
NC_014284	Callorhinchus capensis
NC_014281	Callorhinchus callorynchus
NC_014292	Harriotta raleighana
NC_014293	Rhinochimaera pacifica
NC_014290	Hydrolagus lemures
NC_003136	Chimaera monstrosa
NC_014288	Chimaera fulva
NC_008225	Ventrifossa garmani
NC_013865	Haplophryne mollis
NC_003192	Monopterus albus
NC_009873	Chaetodontoplus septentrionalis
NC_009872	Centropyge loricula
NC_008126	Diretmoides veriginae
NC_008127	Diretmus argenteus
NC_001804	Latimeria chalumnae
NC_006921	Latimeria menadoensis
NC_003342	Lepidosiren paradoxa
NC_013880	Cryptopsaras couesii
NC_008222	Bathygadus antrodes
NC_013609	Cyema atrum
NC_002574	Sigmops gracilis
NC_001708	Protopterus dolloi
NC_014764	Protopterus aethiopicus
NC_011719	Trichiurus japonicus
NC_008125	Lophiomus setigerus
NC_010273	Microphis brachyurus
NC_003127	Neoceratodus forsteri
NC_009054	Labracinus cyclophthalmus
NC_015191	Channa argus
NC_004411	Petroscirtes breviceps
NC_015078	Brachyhypopomus pinnicaudatus
NC_003160	Chlorophthalmus agassizi
NC_009867	Doederleinia berycoides
NC_003182	Mugil cephalus
NC_008223	Squalogadus modificatus
NC_008224	Trachyrincus murrayi
NC_013863	Rhynchactis macrothrix
NC_015348	Auriglobus modestus
NC_010977	Acanthopagrus latus
NC_009854	Spicara maena
NC_009502	Pagellus bogaraveo
NC_005146	Pagrus auriga
NC_008616	Parargyrops edita
NC_003196	Pagrus major
NC_011814	Nothobranchius furzeri
NC_011176	Aplocheilus panchax
NC_013873	Sladenia gardineri
NC_003290	Kryptolebias marmoratus
NC_010267	Solenostomus cyanopterus
NC_013885	Gigantactis vanhoeffeni
NC_004701	Eigenmannia sp.
NC_003185	Danacetichthys galathenus
NC_003169	Coelorinchus kishinouyei
NC_003163	Myctophum affine
NC_004373	Carapus bermudensis
NC_007228	Synodus variegatus
NC_015652	Pleuragramma antarctica
NC_015653	Notothenia coriiceps
NC_010689	Chionodraco myersi
NC_015654	Chaenocephalus aceratus
NC_012050	Gyrinomimus myersi
NC_012045	Ataxolepis apus
NC_012043	Eutaeniophorus festivus
NC_012049	Gyrinomimus sp.
NC_012048	Cetomimus sp.
NC_009870	Chaetodon auripes
NC_012736	Lutjanus malabaricus
NC_011172	Xenopoecilus sarasinorum
NC_014353	Morone saxatilis
NC_011582	Spinachia spinachia
NC_016020	Caulophryne pelagica
NC_003173	Zenopsis nebulosus
NC_010270	Aeoliscus strigatus
NC_013886	Coelophrys brevicaudata
NC_013868	Himantolophus groenlandicus
NC_013867	Himantolophus albinares
NC_013871	Oneirodes thompsoni
NC_013875	Thaumatichthys pagidostomus
NC_013866	Melanocetus johnsoni
NC_004384	Melanocetus murrayi
NC_013870	Diceratias pileatus
NC_013869	Bufoceratias thele
NC_004381	Chaunax abei
NC_013883	Chaunax pictus
NC_004382	Chaunax tosaensis
NC_009871	Heniochus diphreutes
NC_004396	Parazen pacificus
NC_004700	Chalceus macrolepidotus
NC_003193	Mastacembelus favus
NC_003164	Diaphus splendidus
NC_003175	Elassoma evergladei
NC_011388	Elassoma zonatum
NC_009948	Stylephorus chordatus
NC_013149	Hyperoglyphe japonica
NC_013136	Platax orbicularis
NC_013141	Rhynchopelates oxyrhynchus
NC_011331	Chilomycterus reticulatus
NC_009866	Diodon holocanthus
NC_004389	Cetostoma regani
NC_004390	Eutaeniophorus sp.
NC_012044	Parataeniophorus gulosus
NC_004397	Zenion japonicum
NC_010958	Capros aper
NC_014404	Hapalogenys nigripinnis
NC_010265	Macroramphosus scolopax
NC_013864	Neoceratias spinifer
NC_003166	Trachipterus trachypterus
NC_003167	Zu cristatus
NC_008449	Plectropomus leopardus
NC_004385	Melanotaenia lacustris
NC_009065	Amphiprion ocellaris
NC_004379	Lota lota
NC_015102	Micromesistius poutassou
NC_002081	Gadus morhua
NC_004449	Gadus chalcogrammus
NC_010122	Arctogadus glacialis
NC_010121	Boreogadus saida
NC_007395	Merlangius merlangus
NC_012323	Gadus ogac
NC_015094	Pollachius virens
NC_015097	Pollachius pollachius
NC_007396	Melanogrammus aeglefinus
NC_013882	Ceratias uranoscopus
NC_011173	Hyporhamphus sajori
NC_004600	Opisthoproctus soleatus
NC_004593	Esox lucius
NC_009061	Odax cyanomelas
NC_013842	Cheilinus undulatus
NC_011381	Xenotoca eiseni
NC_008129	Aptocyclus ventricosus
NC_007403	Cypselurus hiraii
NC_003184	Exocoetus volitans
NC_003183	Cololabis saira
NC_003190	Zeus faber
NC_004399	Neocyttus rhomboidalis
NC_004398	Allocyttus niger
NC_012979	Oryzias luzonensis
NC_013434	Oryzias sinensis
NC_004387	Oryzias latipes
NC_012055	Pseudolabrus eoethinus
NC_009067	Pseudolabrus sieboldi
NC_004393	Beryx decadactylus
NC_013845	Beryx mollis
NC_003188	Beryx splendens
NC_010205	Pteragogus flagellifer
NC_009064	Abudefduf vaigiensis
NC_010274	Fistularia commersonii
NC_002647	Diplophos taenia
NC_008448	Galaxiella nigrostriata
NC_011180	Ablennes hians
NC_015987	Siniperca knerii
NC_011715	Epinephelus lanceolatus
NC_013820	Epinephelus bruneus
NC_011113	Epinephelus akaara
NC_011111	Epinephelus coioides
NC_012709	Anyperodon leucogrammicus
NC_012975	Oryzias minutillus
NC_012976	Oryzias dancena
NC_012981	Oryzias javanicus
NC_010957	Monotaxis grandoculis
NC_012737	Lutjanus sebae
NC_004592	Dallia pectoralis
NC_013812	Sebastiscus marmoratus
NC_004598	Retropinna retropinna
NC_009857	Parapristipoma trilineatum
NC_009459	Parajulis poecilepterus
NC_012928	Thymallus thymallus
NC_012929	Thymallus arcticus
NC_010959	Oncorhynchus gorbuscha
NC_002646	Coregonus lavaretus
NC_008615	Oncorhynchus nerka
NC_001960	Salmo salar
NC_015995	Hucho bleekeri
NC_000861	Salvelinus alpinus
NC_000860	Salvelinus fontinalis
NC_010007	Salmo trutta
NC_009262	Oncorhynchus masou 'Biwa'
NC_002980	Oncorhynchus tshawytscha
NC_008747	Oncorhynchus masou
NC_008746	Oncorhynchus masou
NC_006897	Oncorhynchus clarkii
NC_009263	Oncorhynchus kisutch
NC_008745	Oncorhynchus masou
NC_001717	Oncorhynchus mykiss
NC_013828	Clinocottus analis
NC_002812	Arctoscopus japonicus
NC_014849	Cottus poecilopus
NC_014851	Cottus hangiongensis
NC_004404	Cottus reinii
NC_011577	Culaea inconstans
NC_004409	Lycodes toyamensis
NC_011580	Apeltes quadracus
NC_010268	Aulorhynchus flavidus
NC_009773	Anarhichas lupus
NC_004410	Pholis crassispina
NC_004400	Hypoptychus dybowskii
NC_011569	Aulichthys japonicus
NC_011570	Gasterosteus wheatlandi
NC_014889	Pungitius sinensis
NC_014893	Pungitius kaibarae
NC_003174	Gasterosteus aculeatus
NC_011571	Pungitius pungitius
NC_011199	Halichoeres trimaculatus
NC_009066	Halichoeres melanurus
NC_011191	Halichoeres tenuispinis
NC_009855	Lethrinus obsoletus
NC_004412	Salarias fasciatus
NC_004376	Diplacanthopoma brachysoma
NC_004596	Nansenia ardesiaca
NC_002674	Aulopus japonicus
NC_004591	Lipolagus ochotensis
NC_004386	Hypoatherina tsurugae
NC_011380	Fundulus olivaceus
NC_012377	Fundulus grandis
NC_012312	Fundulus heteroclitus
NC_012361	Fundulus diaphanus
NC_009125	Cyprinodon rubrofluviatilis
NC_011387	Jordanella floridae
NC_011178	Iso hawaiiensis
NC_011175	Odontesthes sp.
NC_011174	Menidia menidia
NC_015240	Galaxias sp.
NC_015239	Galaxias gollumoides
NC_004594	Galaxias maculatus
NC_006918	Salanx ariakensis
NC_004599	Salangichthys microdon
NC_015244	Mallotus villosus
NC_015246	Osmerus mordax
NC_002734	Plecoglossus altivelis
NC_015242	Hypomesus nipponensis
NC_015542	Nannoperca australis
NC_015545	Nannoperca obscura
NC_004413	Arcos sp.
NC_015786	Histiopterus typus
NC_003189	Myripristis berndti
NC_010108	Acanthurus lineatus
NC_009830	Acanthurus leucosternon
NC_011319	Anoplocapros lenticularis
NC_009864	Kentrocapros aculeatus
NC_011330	Lactoria diaphana
NC_009865	Ostracion immaculatus
NC_007887	Ranzania laevis
NC_005836	Mola mola
NC_005837	Masturus lanceolatus
NC_003180	Neoscopelus microchir
NC_004403	Scalicus amiscus
NC_013832	Hypoplectrus gemma
NC_013829	Epinephelus septemfasciatus
NC_004595	Glossanodon semifasciatus
NC_010968	Oplegnathus fasciatus
NC_005254	Etheostoma radiosum
NC_008111	Percina macrolepida
NC_004395	Sargocentron rubrum
NC_011599	Scarus ghobban
NC_011343	Scarus rubroviolaceus
NC_011928	Scarus forsteni
NC_006355	Chlorurus sordidus
NC_011936	Scarus schlegeli
NC_003162	Saurida undosquamis
NC_003161	Harpadon microchir
NC_003195	Helicolenus hilgendorfi
NC_005450	Sebastes schlegelii
NC_013148	Siganus unimaculatus
NC_009572	Siganus fuscescens
NC_004394	Ostichthys japonicus
NC_015984	Lepomis macrochirus
NC_008106	Micropterus salmoides
NC_014689	Micropterus floridanus
NC_014686	Micropterus salmoides
NC_011361	Micropterus dolomieu
NC_013142	Kuhlia mugil
NC_009868	Coreoperca kawamebari
NC_009852	Zanclus cornutus
NC_009859	Triodon macropterus
NC_013138	Kyphosus cinerascens
NC_013139	Labracoglossa argentiventris
NC_013143	Oplegnathus punctatus
NC_013140	Scorpis lineolata
NC_015815	Siniperca scherzeri
NC_015822	Siniperca chuatsi
NC_013137	Girella punctata
NC_009853	Naso lopezi
NC_009851	Luvarus imperialis
NC_009874	Zebrasoma flavescens
NC_009858	Monodactylus argenteus
NC_004407	Emmelichthys struhsakeri
NC_010963	Lutjanus russellii
NC_009869	Lutjanus rivulatus
NC_011578	Lutjanus kasmira
NC_004408	Pterocaesio tile
NC_011275	Lutjanus bengalensis
NC_013879	Tetrabrachium ocellatum
NC_008327	Solea senegalensis
NC_003171	Scopelogadus mizolepis
NC_014881	Cynoglossus abbreviatus
NC_012825	Cynoglossus semilaevis
NC_007231	Oreochromis mossambicus
NC_015365	Tetraodon cutcutia
NC_008123	Sirembo imberbis
NC_006398	Scomber scombrus
NC_013723	Scomber japonicus
NC_013725	Scomber australasicus
NC_013724	Scomber colias
NC_013632	Ariosoma shiroanago
NC_005298	Saccopharynx lavenbergi
NC_003159	Chauliodus sloani
NC_009059	Cymatogaster aggregata
NC_009060	Ditrema temminckii
NC_011707	Pampus sp.
NC_001778	Polypterus ornatipinnis
NC_005251	Erpetoichthys calabaricus
NC_004418	Polypterus senegalus
NC_012707	Gymnarchus niloticus
NC_011219	Rachycentron canadum
NC_003095	Osteoglossum bicirrhosum
NC_007012	Scleropages formosus
NC_015081	Heterotis niloticus
NC_010570	Arapaima gigas
NC_012713	Notopterus notopterus
NC_012710	Chitala blanci
NC_012711	Chitala lopis
NC_012712	Chitala ornata
NC_012715	Xenomystus nigri
NC_012714	Papyrocranus congoensis
NC_004388	Gambusia affinis
NC_013089	Xiphophorus hellerii
NC_011379	Xiphophorus maculatus
NC_013607	Kaupichthys hyoproroides
NC_013601	Pythonichthys microphthalmus
NC_013633	Robinsia catherinae
NC_013614	Muraenesox bagio
NC_013617	Cynoponticus ferox
NC_013611	Derichthys serpentinus
NC_013613	Anarchias sp.
NC_013631	Myroconger compressus
NC_013610	Rhinomuraena quaesita
NC_004417	Gymnothorax kidako
NC_013635	Myrichthys maculosus
NC_005802	Ophisurus macrorhynchos
NC_013629	Heteroconger hassi
NC_013622	Moringua edwardsi
NC_013602	Moringua microchir
NC_013630	Paraconger notialis
NC_013621	Facciolella oxyrhyncha
NC_013608	Nessorhamphus ingolfianus
NC_013623	Hoplunnis punctata
NC_013606	Coloconger cadenati
NC_013615	Leptocephalus sp.
NC_013618	Thalassenchelys sp.
NC_013625	Nettastoma parviceps
NC_005299	Eurypharynx pelecanoides
NC_004401	Indostomus paradoxus
NC_011924	Rudarius ercodes
NC_004742	Amia calva
NC_002761	Conger myriaster
NC_007439	Lates calcarifer
NC_011015	Bathyprion danae
NC_004590	Alepocephalus tenebrosus
NC_011006	Leptochilichthys agassizii
NC_011010	Sagamichthys abei
NC_011009	Normichthys operosus
NC_011007	Maulisia mauli
NC_013583	Conocara murrayi
NC_004597	Platytroctes apus
NC_011012	Alepocephalus bicolor
NC_013577	Bajacalifornia megalops
NC_013567	Alepocephalus bairdii
NC_013562	Talismania bifurcata
NC_011008	Narcetes erimelas
NC_013555	Herwigia kreffti
NC_013560	Narcetes stomias
NC_013579	Bathytroctes michaelsarsi
NC_013575	Bathytroctes macrolepis
NC_015100	Leptoderma macrophthalmum
NC_013557	Leptoderma lubricum
NC_013570	Alepocephalus productus
NC_013581	Conocara macropterum
NC_013572	Alepocephalus umbriceps
NC_013566	Alepocephalus australis
NC_013564	Alepocephalus agassizii
NC_013559	Leptoderma retropinna
NC_011017	Bathytroctes microlepis
NC_013574	Bathytroctes breviceps
NC_015992	Tridentiger bifasciatus
NC_011325	Cantherhines pardalis
NC_006131	Acanthogobius hasta
NC_010199	Odontobutis platycephala
NC_011955	Pseudalutarius nasicornis
NC_011927	Oxymonacanthus longirostris
NC_003191	Antigonia capros
NC_015787	Arripis trutta
NC_003165	Lampris guttatus
NC_015120	Merluccius merluccius
NC_003179	Ijimaia dofleini
NC_003178	Ateleopus japonicus
NC_003172	Poromitra oscitans
NC_011932	Pervagor janthinosoma
NC_003168	Percopsis transmontana
NC_009861	Triacanthodes anomalus
NC_009860	Macrorhamphosodes uradoi
NC_009863	Triacanthus biaculeatus
NC_009862	Trixiphichthys weberi
NC_005144	Notacanthus chemnitzi
NC_005801	Aldrovandia affinis
NC_003177	Stephanolepis cirrhifer
NC_004372	Aphredoderus sayanus
NC_008743	Gymnogobius petschiliensis
NC_004415	Eleotris acanthopoma
NC_004414	Rhyacichthys aspro
NC_010272	Hippocampus kuda
NC_012047	Procetichthys kreffti
NC_004402	Dactyloptena tiltoni
NC_003194	Dactyloptena peterseni
NC_013150	Cubiceps pauciradiatus
NC_013144	Psenes cyanophrys
NC_008109	Scomberomorus cavalla
NC_014101	Thunnus maccoyii
NC_005316	Katsuwonus pelamis
NC_004530	Euthynnus alletteratus
NC_005313	Auxis rochei
NC_005318	Auxis thazard
NC_005317	Thunnus alalunga
NC_004901	Thunnus thynnus
NC_008455	Thunnus orientalis
NC_014061	Thunnus albacares
NC_014059	Thunnus obesus
NC_011952	Amanses scopas
NC_011940	Brachaluteres ulvarum
NC_011929	Paraluteres prionurus
NC_011956	Meuschenia hippocrepis
NC_011921	Nelusetta ayraudi
NC_011947	Acanthaluteres brownii
NC_011926	Scobinichthys granulatus
NC_011327	Thamnaconus modestus
NC_011323	Aluterus scriptus
NC_011953	Eubalichthys mosaicus
NC_011933	Pseudomonacanthus peroni
NC_011951	Chaetodermis penicilligerus
NC_011950	Acreichthys tomentosus
NC_011931	Paramonacanthus choirocephalus
NC_011925	Monacanthus chinensis
NC_011934	Balistoides conspicillum
NC_011321	Xenobalistes tumidipectoris
NC_011945	Xanthichthys auromarginatus
NC_011938	Odonus niger
NC_011946	Balistapus undulatus
NC_011939	Pseudobalistes flavimarginatus
NC_011935	Canthidermis maculata
NC_004416	Sufflamen fraenatum
NC_011943	Abalistes stellaris
NC_011937	Melichthys vidua
NC_011948	Balistes vetula
NC_011941	Rhinecanthus aculeatus
NC_004378	Lamprogrammus niger
NC_004374	Bassozetus zenkevitchi
NC_004375	Cataetyx rubrirostris
NC_003186	Rondeletia loricata
NC_004391	Anoplogaster cornuta
NC_003187	Hoplostethus japonicus
NC_004392	Monocentris japonicus
NC_008128	Anomalops katoptron
NC_012046	Barbourisia rufa
NC_002648	Polymixia japonica
NC_003181	Polymixia lowei
NC_013183	Scophthalmus maximus
NC_015089	Myomyrus sp.
NC_012705	Brienomyrus niger
NC_015105	Hippopotamyrus wilverthi
NC_015107	Paramormyrops gabonensis
NC_015086	Genyomyrus donnyi
NC_012717	Gnathonemus petersii
NC_015090	Marcusenius senegalensis
NC_015092	Petrocephalus soudanensis
NC_015098	Petrocephalus microphthalmus
NC_008232	Liobagrus obesus
NC_015827	Heteropneustes fossilis
NC_015650	Silurus lanzhouensis
NC_015833	Malapterurus electricus
NC_015811	Bunocephalus coracoideus
NC_015797	Pimelodus pictus
NC_015837	Pareutropius debauwi
NC_015809	Auchenoglanis occidentalis
NC_008280	Cranoglanis bouderius
NC_004697	Pseudobagrus tokiensis
NC_015888	Pelteobagrus fulvidraco
NC_015625	Pseudobagrus brevicorpus
NC_014862	Pelteobagrus vachellii
NC_014859	Pelteobagrus nitidus
NC_014586	Leiocassis longirostris
NC_015808	Synodontis schoutedeni
NC_014261	Silurus glanis
NC_015806	Silurus asotus
NC_014866	Silurus meridionalis
NC_003489	Ictalurus punctatus
NC_015839	Pangasius larnaudii
NC_006381	Pangasianodon gigas
NC_015801	Chilodus punctatus
NC_013628	Stemonidium hypomelas
NC_013627	Serrivomer beanii
NC_013436	Serrivomer sector
NC_002707	Anguilla japonica
NC_006543	Anguilla bengalensis
NC_006544	Anguilla nebulosa
NC_013435	Anguilla sp.
NC_011575	Anguilla luzonensis
NC_006536	Anguilla malgumora
NC_006532	Anguilla australis
NC_006533	Anguilla australis
NC_006540	Anguilla marmorata
NC_006537	Anguilla celebesensis
NC_006541	Anguilla megastoma
NC_006546	Anguilla reinhardtii
NC_006539	Anguilla interioris
NC_006534	Anguilla bicolor
NC_006535	Anguilla bicolor
NC_006545	Anguilla obscura
NC_006538	Anguilla dieffenbachii
NC_006542	Anguilla mossambica
NC_006531	Anguilla anguilla
NC_006547	Anguilla rostrata
NC_013620	Nemichthys scolopaceus
NC_013626	Labichthys carinatus
NC_013624	Avocettina infans
NC_007892	Phractolaemus ansorgii
NC_013605	Simenchelys parasitica
NC_005805	Synaphobranchus kaupii
NC_013634	Ilyophis brunneus
NC_001727	Formosania lacustris
NC_010271	Pegasus volitans
NC_010264	Eurypegasus draconis
NC_015798	Koreocobitis naktongensis
NC_008658	Puntius ticto
NC_009584	Ilisha africana
NC_014268	Pellona flavipinnis
NC_009585	Ilisha elongata
NC_005798	Elops hawaiensis
NC_005803	Elops saurus
NC_006919	Sundasalanx mekongensis
NC_014277	Lycothrissa crocodilus
NC_003097	Engraulis japonicus
NC_009581	Engraulis encrasicolus
NC_014269	Anchoviella sp.
NC_014279	Lycengraulis grossidens
NC_014265	Amazonsprattus scintilla
NC_014276	Coilia reynaldi
NC_014264	Thryssa baelama
NC_014271	Coilia lindmani
NC_009579	Coilia nasus
NC_005804	Megalops atlanticus
NC_005799	Megalops cyprinoides
NC_006913	Chirocentrus dorab
NC_009856	Diagramma picta
NC_009583	Etrumeus teres
NC_015076	Jenkinsia sp.
NC_015109	Clupeonella cultriventris
NC_009592	Sardina pilchardus
NC_006917	Jenkinsia lamprotaenia
NC_009588	Spratelloides delicatulus
NC_009589	Spratelloides gracilis
NC_009580	Dorosoma petenense
NC_008107	Dorosoma cepedianum
NC_009590	Odaxothrissa vittata
NC_009586	Nematalosa japonica
NC_009591	Pellonula leonensis
NC_009582	Ethmalosa fimbriata
NC_009587	Sardinella maderensis
NC_002616	Sardinops melanostictus
NC_014690	Alosa sapidissima
NC_014266	Brevoortia tyrannus
NC_009576	Alosa pseudoharengus
NC_009575	Alosa alosa
NC_009578	Clupea pallasii
NC_009577	Clupea harengus
NC_009593	Sprattus sprattus
NC_004702	Gonorynchus greyi
NC_011018	Gonorynchus abbreviatus
NC_015533	Barilius bendelisis
NC_015541	Luciosoma bleekeri
NC_015549	Salmostoma bacaila
NC_013764	Raiamas senegalensis
NC_015536	Aspidoparia morar
NC_015547	Raiamas guttatus
NC_015527	Rasbora daniconius
NC_015535	Trigonostigma espei
NC_015544	Horadandia atukorali
NC_015531	Rasbora vaterifloris
NC_005800	Albula glossodonta
NC_008666	Barbus trimaculatus
NC_015823	Diplomystes nahuelbutaensis
NC_008671	Chromobotia macracanthus
NC_002333	Danio rerio
NC_015525	Danio dangila
NC_008660	Esomus metallicus
NC_011922	Sinogastromyzon puliensis
NC_008673	Homaloptera leonardi
NC_015534	Sewellia lineolata
NC_010110	Puntius tetrazona
NC_008661	Gymnocypris przewalskii
NC_001606	Cyprinus carpio
NC_013189	Sinocyclocheilus grahami
NC_013186	Sinocyclocheilus altishoulderus
NC_008656	Labeo batesii
NC_008657	Labeo senegalensis
NC_008654	Barbus barbus
NC_011192	Procypris rabaudi
NC_013431	Carassius auratus x Megalobrama amblycephala triploid hybrid
NC_008655	Barbonymus gonionotus
NC_006387	Carassius auratus x Cyprinus carpio x cuvieri
NC_013430	Carassius auratus x Megalobrama amblycephala tetraploid hybrid
NC_006580	Carassius auratus
NC_002079	Carassius auratus
NC_015193	Labeo bata
NC_014177	Carassius gibelio
NC_006291	Carassius carassius
NC_006136	Carassius auratus x Cyprinus carpio
NC_013433	Carassius auratus x Megalobrama amblycephala pentaploid hybrid
NC_010768	Carassius cuvieri
NC_008680	Vaillantella maassi
NC_008679	Schistura balteata
NC_004693	Chanos chanos
NC_008670	Barbatula toni
NC_008672	Gyrinocheilus aymonieri
NC_008647	Catostomus commersonii
NC_005257	Carpiodes carpio
NC_008645	Cycleptus elongatus
NC_010234	Xyrauchen texanus
NC_013074	Moxostoma congestum
NC_008676	Hypentelium nigricans
NC_008674	Moxostoma poecilurum
NC_006401	Myxocyprinus asiaticus
NC_013071	Ictiobus bubalus
NC_013064	Erimyzon oblongus
NC_008113	Minytrema melanops
NC_004696	Lefua echigonia
NC_008677	Leptobotia mantschurica
NC_015532	Psilorhynchus sucatio
NC_015551	Macrochirichthys macrochirus
NC_007885	Rhodeus uyekii
NC_011210	Psilorhynchus homaloptera
NC_013712	Acheilognathus yamatsutae
NC_013709	Rhodeus suigensis
NC_008663	Pelecus cultratus
NC_015528	Leptobarbus hoevenii
NC_008651	Tribolodon nakamurai
NC_015354	Rhynchocypris lagowskii
NC_015360	Phoxinus percnurus
NC_015362	Phoxinus percnurus
NC_015357	Phoxinus steindachneri
NC_008684	Phoxinus percnurus
NC_008681	Pseudaspius leptocephalus
NC_011211	Rhodeus ocellatus
NC_008642	Rhodeus ocellatus
NC_015539	Tanichthys albonubes
NC_008662	Gobio gobio
NC_008744	Opsariichthys bidens
NC_013711	Acheilognathus macropterus
NC_013705	Acheilognathus intermedia
NC_013702	Acheilognathus signifer
NC_013704	Acheilognathus koreensis
NC_008102	Campostoma anomalum
NC_008110	Notropis stramineus
NC_008643	Cyprinella lutrensis
NC_008103	Cyprinella spiloptera
NC_015364	Phoxinus eos
NC_008112	Phenacobius mirabilis
NC_008105	Gila robusta
NC_013761	Gila conspersa
NC_008659	Alburnus alburnus
NC_008108	Chondrostoma lemmingii
NC_008646	Notemigonus crysoleucas
NC_014877	Gobiobotia macrocephala
NC_014880	Microphysogobio koreensis
NC_013759	Pseudogobio esocinus
NC_014878	Gobiobotia brevibarba
NC_008324	Biwia zezera
NC_008668	Acheilognathus typus
NC_015194	Paralaubuca typus
NC_014873	Pseudopungtungia tenuicorpus
NC_008649	Gnathopogon elongatus
NC_007783	Coreoleuciscus splendidus
NC_008648	Tinca tinca
NC_014882	Acheilognathus somjinensis
NC_008664	Pungtungia herzi
NC_008665	Pseudorasbora pumila
NC_004694	Sarcocheilichthys variegatus
NC_011161	Pseudopungtungia nigra
NC_010288	Ctenopharyngodon idella
NC_010156	Hypophthalmichthys molitrix
NC_011141	Mylopharyngodon piceus
NC_010341	Megalobrama amblycephala
NC_015838	Cyprinidae hybrid sp diploid Xenocypris davidi x Megalobrama amblycephala
NC_015540	Yaoshanicus arcus
NC_015538	Nicholsicypris normalis
NC_013995	Cyprinidae hybrid sp triploid Megalobrama amblycephala x Xenocypris davidi
NC_013994	Cyprinidae hybrid sp diploid Megalobrama amblycephala x Xenocypris davidi
NC_013616	Culter alburnus
NC_010194	Hypophthalmichthys nobilis
NC_013072	Xenocypris davidi
NC_008683	Chanodichthys mongolicus
NC_008682	Xenocypris argentea
NC_008650	Aphyocypris chinensis
NC_008652	Opsariichthys uncirostris
NC_007784	Hemibarbus longirostris
NC_015614	Pseudorasbora parva
NC_015548	Hemigrammocypris rasborella
NC_007786	Hemibarbus mylodon
NC_007785	Hemibarbus labeo
NC_008653	Zacco sieboldii
NC_008667	Ischikauia steenackeri
NC_008644	Hemibarbus barbus
NC_011208	Distoechodon tumirostris
NC_008675	Pangio anguillaris
NC_008669	Acantopsis choirorhynchos
NC_007229	Cobitis sinensis
NC_015306	Cobitis takatsuensis
NC_015307	Niwaella delicata
NC_011209	Misgurnus anguillicaudatus
NC_008678	Misgurnus nikolskyi
NC_004695	Cobitis striata
NC_010649	Cobitis choii
NC_002386	Paralichthys olivaceus
NC_008461	Verasper moseri
NC_007939	Verasper variegatus
NC_009709	Hippoglossus hippoglossus
NC_009711	Reinhardtius hippoglossoides
NC_009710	Hippoglossus stenolepis
NC_003176	Kareius bicoloratus
NC_010966	Platichthys stellatus
NC_013151	Toxotes chatareus
NC_012677	Xiphias gladius
NC_012678	Kajikia audax
NC_012680	Makaira mazara
NC_012676	Istiophorus platypterus
NC_012675	Makaira indica
NC_012679	Tetrapturus angustirostris
NC_004405	Carangoides armatus
NC_002813	Trachurus japonicus
NC_006818	Trachurus trachurus
NC_004406	Caranx melampygus
NC_009058	Astronotus ocellatus
NC_008131	Atractosteus spatula
NC_004744	Lepisosteus oculatus
NC_008104	Lepisosteus osseus
NC_004380	Lophius americanus
NC_013872	Lophiodes caulinaris
NC_012904	Branchiostegus japonicus
NC_012907	Branchiostegus argentatus
NC_012905	Branchiostegus albus
NC_011179	Etroplus maculatus
NC_011177	Paretroplus maculatus
NC_011171	Tylochromis polylepis
NC_009063	Tropheus duboisi
NC_009062	Neolamprologus brichardi
NC_013750	Oreochromis aureus
NC_013663	Oreochromis niloticus
NC_014060	Oreochromis sp.
NC_015611	Sarotherodon melanotheron
NC_009057	Oreochromis sp.
NC_011169	Ptychochromoides katria
NC_011170	Paratilapia polleni
NC_005796	Pterothrissus gissu
NC_015351	Marilyna darwinii
NC_003096	Pantodon buchholzi
NC_015813	Hydrolycus scomberoides
NC_015805	Citharinus congicus
NC_015836	Distichodus sexfasciatus
NC_015372	Canthigaster jactator
NC_007882	Kneria sp.
NC_007890	Grasseichthys gabonensis
NC_007891	Parakneria cameronensis
NC_007881	Cromeria nilotica
NC_011623	Chelonodon patoca
NC_015369	Chelonodon pleurospilus
NC_004698	Corydoras rabauti
NC_004699	Phenacogrammus interruptus
NC_015840	Pygocentrus nattereri
NC_015353	Pelagocephalus marki
NC_004420	Scaphirhynchus cf. albus
NC_004419	Polyodon spathula
NC_005834	Psephurus gladius
NC_005795	Acipenser stellatus
NC_012646	Acipenser sinensis
NC_012576	Acipenser gueldenstaedtii
NC_005252	Huso huso
NC_004743	Acipenser transmontanus
NC_005451	Acipenser dabryanus
NC_015816	Hemiodopsis gracilis
NC_015819	Hepsetus odoe
NC_007889	Denticeps clupeoides
NC_015834	Apareiodon affinis
NC_015340	Lagocephalus sceleratus
NC_015347	Tetractenos glaber
NC_015332	Torquigener hypselogeneion
NC_015339	Polyspina piosae
NC_015367	Torquigener pleurogramma
NC_015356	Tylerius spinosissimus
NC_011636	Torquigener brevipennis
NC_011628	Takifugu porphyreus
NC_011631	Takifugu vermicularis
NC_011630	Takifugu snyderi
NC_004299	Takifugu rubripes
NC_011633	Takifugu chinensis
NC_011629	Takifugu stictonotus
NC_011627	Takifugu pardalis
NC_011625	Takifugu niphobles
NC_011624	Takifugu chrysops
NC_011632	Takifugu xanthopterus
NC_013087	Takifugu fasciatus
NC_011635	Takifugu ocellatus
NC_011634	Takifugu oblongus
NC_011626	Takifugu obscurus
NC_011622	Takifugu exascurus
NC_011621	Takifugu poecilonotus
NC_015361	Tetraodon miurus
NC_015363	Tetraodon mbu
NC_005145	Hiodon alosoides
NC_015082	Hiodon tergisus
NC_007176	Tetraodon nigroviridis
NC_015358	Tetraodon biocellatus
NC_015366	Monotrete cochinchinensis
NC_015355	Tetraodon palembangensis
NC_015352	Carinotetraodon salivator
NC_015350	Carinotetraodon lorteti
NC_015370	Colomesus psittacus
NC_015368	Colomesus asellus
NC_010960	Sphoeroides pachygaster
NC_015349	Omegophora armilla
NC_010975	Arothron firmamentum
NC_015341	Sphoeroides parvus
NC_015346	Sphoeroides testudineus
NC_015344	Sphoeroides annulatus
NC_015371	Arothron manilensis
NC_015336	Arothron hispidus
NC_015337	Canthigaster valentini
NC_010979	Canthigaster rivulata
NC_010978	Canthigaster coronata
NC_013360	Lagocephalus lunaris
NC_015343	Lagocephalus lagocephalus
NC_015345	Lagocephalus laevigatus
NC_011637	Lagocephalus wheeleri
NC_006282	Rhineura floridana
NC_006288	Bipes canaliculatus
NC_006286	Bipes tridactylus
NC_006287	Bipes biporus
NC_006284	Amphisbaena schmidti
NC_006285	Geocalamus acutus
NC_006283	Diplometopon zarudnyi
NC_012433	Blanus cinereus
NC_000879	Smithornis sharpei
NC_011307	Falco tinnunculus
NC_000878	Falco peregrinus
NC_008547	Falco sparverius
NC_007883	Menura novaehollandiae
NC_015233	Emberiza chrysophrys
NC_015114	Leiothrix argentauris
NC_010227	Acrocephalus scirpaceus
NC_014879	Podoces hendersoni
NC_015200	Pica pica
NC_015824	Cyanopica cyanus
NC_015810	Garrulus glandarius
NC_000880	Vidua chalybeata
NC_015234	Emberiza tristrami
NC_014341	Pseudopodoces humilis
NC_010228	Sylvia atricapilla
NC_010229	Sylvia crassirostris
NC_007897	Taeniopygia guttata
NC_015198	Carduelis spinus
NC_015196	Carduelis sinica
NC_015898	Gracula religiosa
NC_013483	Pycnonotus taivanus
NC_013838	Pycnonotus sinensis
NC_015802	Ficedula zanthopygia
NC_015232	Cyanoptila cyanomelana
NC_015074	Luscinia calliope
NC_015613	Acridotheres cristatellus
NC_014455	Sturnus sericeus
NC_015195	Sturnus tristis
NC_015237	Sturnus cineraceus
NC_002772	Eudromia elegans
NC_011711	Geococcyx californianus
NC_005932	Ninox novaeseelandiae
NC_008550	Pandion haliaetus
NC_015236	Gallinula chloropus
NC_012143	Coturnicops exquisitus
NC_010092	Porphyrio hochstetteri
NC_012142	Rallina eurizonoides
NC_012140	Gallirallus okinawae
NC_008549	Pteroglossus azara
NC_010091	Rhynochetos jubatus
NC_005933	Anseranas semipalmata
NC_011196	Anser anser
NC_004539	Anser albifrons
NC_012844	Dendrocygna javanica
NC_007011	Branta canadensis
NC_007691	Cygnus columbianus
NC_012843	Cygnus atratus
NC_010965	Cairina moschata
NC_015482	Anas formosa
NC_000877	Aythya americana
NC_009684	Anas platyrhynchos
NC_007227	Alectura lathami
NC_012453	Arborophila rufipectus
NC_006382	Numida meleagris
NC_014180	Acryllium vulturinum
NC_001323	Gallus gallus
NC_010770	Syrmaticus reevesii
NC_010195	Meleagris gallopavo
NC_011816	Bambusicola thoracica
NC_013619	Tragopan caboti
NC_013979	Lophophorus lhuysii
NC_011817	Francolinus pintadeanus
NC_012900	Polyplectron bicalcaratum
NC_004575	Coturnix chinensis
NC_003408	Coturnix japonica
NC_012897	Pavo muticus
NC_007239	Gallus lafayetii
NC_007236	Gallus gallus
NC_007237	Gallus gallus
NC_007235	Gallus gallus
NC_007240	Gallus sonneratii
NC_007238	Gallus varius
NC_015526	Phasianus colchicus
NC_010778	Phasianus versicolor
NC_015897	Crossoptilon auritum
NC_014576	Chrysolophus pictus
NC_012895	Lophura nycthemera
NC_010767	Syrmaticus soemmerringi
NC_010781	Lophura ignita
NC_010774	Syrmaticus humiae
NC_010771	Syrmaticus ellioti
NC_011708	Agapornis roseicollis
NC_005931	Strigops habroptilus
NC_015530	Brotogeris cyanoptera
NC_015192	Nymphicus hollandicus
NC_015197	Aratinga pertinax
NC_009134	Melopsittacus undulatus
NC_015199	Bucorvus leadbeateri
NC_002781	Tinamus major
NC_008546	Dryocopus pileatus
NC_007599	Nisaetus alboniger
NC_007598	Nisaetus nipalensis
NC_015887	Spilornis cheela
NC_008548	Micrastur gilvicollis
NC_002782	Apteryx haastii
NC_002673	Emeus crassus
NC_002672	Dinornis giganteus
NC_002779	Anomalopteryx didiformis
NC_002784	Dromaius novaehollandiae
NC_002778	Casuarius casuarius
NC_002785	Struthio camelus
NC_000846	Rhea americana
NC_002783	Pterocnemia pennata
NC_008540	Apus apus
NC_011718	Aegotheles cristatus
NC_010094	Archilochus colubris
NC_015201	Bycanistes brevis
NC_011818	Accipiter gentilis
NC_003128	Buteo buteo
NC_007979	Phaethon rubricauda
NC_015087	Penelopides panini
NC_015085	Aceros waldeni
NC_011714	Trogon viridis
NC_014046	Otis tarda
NC_008138	Eudyptes chrysocome
NC_004538	Eudyptula minor
NC_002196	Ciconia boyciana
NC_002197	Ciconia ciconia
NC_011712	Todiramphus sanctus
NC_007174	Pterodroma brevirostris
NC_007975	Cnemotriccus fuscatus
NC_010095	Tachybaptus novaehollandiae
NC_008140	Podiceps cristatus
NC_015207	Geotrygon violacea
NC_011709	Eudynamys taitensis
NC_010089	Phoenicopterus roseus
NC_003713	Haematopus ater
NC_007006	Larus dominicanus
NC_007978	Synthliboramphus antiquus
NC_007172	Thalassarche melanophrys
NC_007628	Cathartes aura
NC_008132	Nipponia nippon
NC_003712	Arenaria interpres
NC_007007	Gavia stellata
NC_008139	Gavia pacifica
NC_013146	Threskiornis aethiopicus
NC_010962	Platalea minor
NC_012772	Platalea leucorodia
NC_013244	Hemiphaga novaeseelandiae
NC_013978	Columba livia
NC_015190	Leptotila verreauxi
NC_015203	Zenaida auriculata
NC_015807	Nycticorax nycticorax
NC_009736	Egretta eulophotes
NC_015077	Ixobrychus cinnamomeus
NC_008551	Ardea novaehollandiae
NC_015989	Chelus fimbriata
NC_015986	Chelodina rugosa
NC_006328	Ensatina eschscholtzii
NC_008775	Lepidophyma flavimaculatum
NC_002471	Typhlonectes natans
NC_014577	Kinosternon leucostomum
NC_007970	Platysternon megacephalum
NC_006132	Pelodiscus sinensis
NC_007700	Malacochersus tornieri
NC_012414	Lissemys punctata
NC_002780	Dogania subplana
NC_014054	Apalone ferox
NC_013841	Palea steindachneri
NC_015825	Pelochelys cantorii
NC_012833	Trionyx triunguis
NC_011815	Manouria impressa
NC_011573	Trachemys scripta
NC_002073	Chrysemys picta
NC_012398	Eretmochelys imbricata
NC_007698	Testudo marginata
NC_007699	Testudo kleinmanni
NC_009260	Macrochelys temminckii
NC_011198	Chelydra serpentina
NC_007692	Testudo graeca
NC_007697	Testudo horsfieldii
NC_000886	Chelonia mydas
NC_007694	Psammobates pardalis
NC_007696	Indotestudo forstenii
NC_007695	Indotestudo elongata
NC_007693	Manouria emys
NC_011819	Sacalia quadriocellata
NC_010970	Cyclemys atripons
NC_010973	Pyxidea mouhotii
NC_012054	Cuora flavomarginata
NC_014102	Cuora galbinifrons
NC_014401	Cuora pani
NC_009509	Cuora aurocapitata
NC_014769	Cuora amboinensis
NC_006082	Chinemys reevesi
NC_009330	Mauremys mutica
NC_007911	Siphonops annulatus
NC_006343	Plethodon cinereus
NC_006304	Scolecomorphus vittatus
NC_006326	Oedipina poelzi
NC_006331	Rhyacotriton variegatus
NC_006346	Bolitoglossa n. sp.
NC_006303	Rhinatrema bivittatum
NC_006334	Plethodon petraeus
NC_006305	Uraeotyphlus cf. oxyurus MW-212
NC_006301	Gegeneophis ramaswamii
NC_006404	Ichthyophis bannanicus
NC_006302	Ichthyophis glutinosus
NC_006337	Desmognathus wrighti
NC_004926	Andrias davidianus
NC_007446	Andrias japonicus
NC_006345	Hydromantes brunus
NC_006336	Thorius n. sp.
NC_006333	Batrachoseps wrighti
NC_006342	Hemidactylium scutatum
NC_006340	Batrachoseps attenuatus
NC_006339	Desmognathus fuscus
NC_002756	Lyciasalamandra atifi
NC_006407	Paramesotriton hongkongensis
NC_015791	Triturus dobrogicus
NC_015796	Triturus pygmaeus
NC_015794	Triturus macedonicus
NC_015795	Triturus marmoratus
NC_015788	Triturus carnifex
NC_015792	Triturus karelinii
NC_015790	Triturus cristatus
NC_008089	Onychodactylus fischeri
NC_006890	Ambystoma californiense
NC_006888	Ambystoma andersoni
NC_014572	Ambystoma unisexual lineage LJJJ
NC_014568	Ambystoma barbouri
NC_014571	Ambystoma texanum
NC_006889	Ambystoma dumerilii
NC_006887	Ambystoma tigrinum
NC_005797	Ambystoma mexicanum
NC_006330	Ambystoma laterale
NC_008078	Liua shihi
NC_008081	Liua tsinpaensis
NC_009335	Hynobius arisanensis
NC_008084	Hynobius formosanus
NC_008091	Paradactylodon gorganensis
NC_008090	Paradactylodon mustersi
NC_008082	Salamandrella keyserlingii
NC_012430	Batrachuperus yenyuanensis
NC_013762	Hynobius guabangshanensis
NC_008088	Hynobius chinensis
NC_008080	Pachyhynobius shangchengensis
NC_008083	Batrachuperus pinchonii
NC_008077	Batrachuperus londongensis
NC_008085	Batrachuperus tibetanus
NC_004021	Ranodon sibiricus
NC_008079	Hynobius leechii
NC_010224	Hynobius quelpaertensis
NC_008076	Hynobius amjiensis
NC_013825	Hynobius yangi
NC_006327	Aneides flavipunctatus
NC_006344	Phaeognathus hubrichti
NC_006338	Aneides hardii
NC_006335	Plethodon elongatus
NC_006329	Eurycea bislineata
NC_006332	Pseudotriton ruber
NC_006341	Gyrinophilus porphyriticus
NC_006325	Stereochilus marginatus
NC_001573	Xenopus laevis
NC_014691	Leiopelma archeyi
NC_008144	Pelobates cultripes
NC_015618	Pseudhymenochirus merlini
NC_015620	Rhinophrynus dorsalis
NC_006839	Xenopus (Silurana) tropicalis
NC_006690	Discoglossus galganoi
NC_006688	Alytes obstetricans
NC_006402	Bombina bombina
NC_011049	Bombina maxima
NC_006689	Bombina orientalis
NC_009258	Bombina variegata
NC_015615	Hymenochirus boettgeri
NC_015617	Pipa carvalhoi
NC_007008	Teratoscincus keyserlingii
NC_005958	Abronia graminea
NC_012431	Anguis fragilis
NC_005962	Smaug warreni
NC_005959	Shinisaurus crocodilurus
NC_008774	Coleonyx variegatus
NC_008776	Heloderma suspectum
NC_011764	Eremias brenchleyi
NC_008773	Takydromus tachydromoides
NC_011606	Phoenicolacerta kulzeri
NC_008328	Lacerta viridis
NC_011609	Podarcis siculus
NC_011607	Podarcis muralis
NC_012839	Polychrus marmoratus
NC_010972	Anolis carolinensis
NC_002793	Iguana iguana
NC_005960	Sceloporus occidentalis
NC_012834	Leiocephalus personatus
NC_012829	Basiliscus vittatus
NC_012831	Gambelia wislizenii
NC_000888	Plestiodon egregius
NC_012827	Oplurus grandidieri
NC_012836	Chalarodon madagascariensis
NC_002763	Cebus albifrons
NC_012775	Saimiri sciureus
NC_002083	Pongo abelii
NC_001646	Pongo pygmaeus
NC_014042	Hylobates agilis
NC_014051	Nomascus siki
NC_014045	Hylobates pileatus
NC_002082	Hylobates lar
NC_014047	Symphalangus syndactylus
NC_011120	Gorilla gorilla
NC_001645	Gorilla gorilla
NC_001644	Pan paniscus
NC_001643	Pan troglodytes
NC_013993	Homo sp.
NC_011137	Homo sapiens
NC_006901	Colobus guereza
NC_006900	Trachypithecus obscurus
NC_008217	Presbytis melalophos
NC_008215	Semnopithecus entellus
NC_008220	Pygathrix nemaeus
NC_008219	Piliocolobus badius
NC_008216	Nasalis larvatus
NC_015485	Rhinopithecus avunculus
NC_015486	Rhinopithecus bieti
NC_008218	Rhinopithecus roxellana
NC_008066	Chlorocebus sabaeus
NC_009748	Chlorocebus tantalus
NC_009747	Chlorocebus pygerythrus
NC_007009	Chlorocebus aethiops
NC_001992	Papio hamadryas
NC_002764	Macaca sylvanus
NC_011519	Macaca thibetana
NC_005943	Macaca mulatta
NC_012670	Macaca fascicularis
NC_001892	Glis glis
NC_005033	Hemiechinus auritus
NC_002080	Erinaceus europaeus
NC_002808	Echinosorex gymnura
NC_010298	Hylomys suillus
NC_002631	Echinops telfairi
NC_009574	Mammut americanum
NC_005129	Elephas maximus
NC_000934	Loxodonta africana
NC_015529	Mammuthus columbi
NC_007596	Mammuthus primigenius
NC_000891	Ornithorhynchus anatinus
NC_006364	Zaglossus bruijni
NC_003321	Tachyglossus aculeatus
NC_008133	Phascolarctos cinereus
NC_004921	Elephantulus sp.
NC_004026	Macroscelides proboscideus
NC_006893	Crocidura russula
NC_003040	Episoriculus fumidus
NC_005435	Sorex unguiculatus
NC_005277	Pontoporia blainvillei
NC_005276	Inia geoffrensis
NC_007629	Lipotes vexillifer
NC_002503	Physeter catodon
NC_014682	Orcinus orca
NC_012062	Grampus griseus
NC_012059	Tursiops truncatus
NC_005278	Lagenorhynchus albirostris
NC_012053	Stenella coeruleoalba
NC_012051	Stenella attenuata
NC_012061	Delphinus capensis
NC_012058	Tursiops aduncus
NC_012057	Sousa chinensis
NC_005274	Berardius bairdii
NC_005273	Hyperoodon ampullatus
NC_005275	Platanista minor
NC_005272	Kogia breviceps
NC_006930	Eubalaena australis
NC_006931	Eubalaena japonica
NC_005268	Balaena mysticetus
NC_005271	Balaenoptera acutorostrata
NC_006926	Balaenoptera bonaerensis
NC_005270	Eschrichtius robustus
NC_005269	Caperea marginata
NC_001601	Balaenoptera musculus
NC_006928	Balaenoptera brydei
NC_001321	Balaenoptera physalus
NC_006927	Megaptera novaeangliae
NC_007937	Balaenoptera omurai
NC_007938	Balaenoptera edeni
NC_006929	Balaenoptera borealis
NC_005280	Phocoena phocoena
NC_005279	Monodon monoceros
NC_004031	Galeopterus variegatus
NC_006923	Bradypus tridactylus
NC_015112	Heterocephalus glaber
NC_003322	Vombatus ursinus
NC_011949	Myrmecobius fasciatus
NC_006522	Notoryctes typhlops
NC_011944	Thylacinus cynocephalus
NC_003039	Trichosurus vulpecula
NC_005825	Thylamys elegans
NC_006299	Monodelphis domestica
NC_006516	Metachirus nudicaudatus
NC_001610	Didelphis virginiana
NC_006518	Tarsipes rostratus
NC_008137	Phalanger vestitus
NC_008134	Dactylopsila trivirgata
NC_007630	Dasyurus hallucatus
NC_006517	Sminthopsis douglasi
NC_006523	Phascogale tapoatafa
NC_007631	Sminthopsis crassicaudata
NC_008135	Petaurus breviceps
NC_006519	Pseudocheirus peregrinus
NC_008447	Lagostrophus fasciatus
NC_006524	Potorous tridactylus
NC_001794	Macropus robustus
NC_008136	Lagorchestes hirsutus
NC_005828	Caenolestes fuliginosus
NC_005829	Rhyncholestes raphanurus
NC_008145	Distoechurus pennatus
NC_005826	Dromiciops gliroides
NC_006520	Macrotis lagotis
NC_007632	Echymipera rufescens
NC_006521	Perameles gunnii
NC_002746	Isoodon macrourus
NC_005315	Nannospalax ehrenbergi
NC_009056	Anomalurus sp.
NC_005314	Jaculus jaculus
NC_013068	Tscherskia triton
NC_013276	Mesocricetus auratus
NC_007936	Cricetulus griseus
NC_014698	Pseudomys chapmani
NC_014696	Leggadina lakedownensis
NC_010650	Mus terricolor
NC_005089	Mus musculus
NC_006914	Mus musculus
NC_006915	Mus musculus
NC_012387	Mus musculus
NC_010339	Mus musculus
NC_014867	Rattus fuscipes
NC_014861	Rattus tunneyi
NC_012389	Rattus exulans
NC_014855	Rattus leucopus
NC_014858	Rattus lutreolus
NC_014871	Rattus sordidus
NC_012461	Rattus praetor
NC_012374	Rattus rattus
NC_014864	Rattus villosissimus
NC_011638	Rattus tanezumi
AC_000022	Rattus norvegicus
NC_001665	Rattus norvegicus
NC_016060	Apodemus peninsulae
NC_013571	Eothenomys chinensis
NC_008064	Microtus levis
NC_016055	Neodon irene
NC_013563	Proedromys liangshanensis
NC_003041	Microtus kikuchii
NC_015243	Microtus fortis
NC_015241	Microtus fortis
NC_006924	Choloepus didactylus
NC_004919	Procavia capensis
NC_010301	Dendrohyrax dorsalis
NC_003314	Dugong dugon
NC_010302	Trichechus manatus
NC_000884	Cavia porcellus
NC_001821	Dasypus novemcinctus
NC_004032	Tamandua tetradactyla
NC_002009	Artibeus jamaicensis
NC_016008	Manis pentadactyla
NC_004027	Manis tetradactyla
NC_002078	Orycteropus afer
NC_004029	Odobenus rosmarus
NC_002658	Thryonomys swinderianus
NC_006925	Mystacina tuberculata
NC_005034	Urotrichus talpoides
NC_008156	Galemys pyrenaicus
NC_005035	Mogera wogura
NC_002391	Talpa europaea
NC_009629	Camelus ferus
NC_009628	Camelus bactrianus
NC_009849	Camelus dromedarius
NC_011822	Lama guanicoe
NC_013558	Vicugna vicugna
NC_002504	Vicugna pacos
NC_012102	Lama glama
NC_015108	Castor canadensis
NC_015072	Castor fiber
NC_012764	Perodicticus potto
NC_012761	Galago senegalensis
NC_012762	Otolemur crassicaudatus
NC_002765	Nycticebus coucang
NC_012763	Loris tardigradus
NC_015828	Myotis formosus
NC_010299	Daubentonia madagascariensis
NC_012773	Varecia variegata
NC_014453	Lepilemur hubbardorum
NC_011053	Propithecus coquereli
NC_004025	Lemur catta
NC_010300	Eulemur mongoz
NC_012771	Eulemur macaco
NC_012766	Eulemur fulvus
NC_012769	Eulemur fulvus
NC_004920	Chrysochloris asiatica
NC_010304	Eremitalpa granti
NC_002811	Tarsius bancanus
NC_012774	Tarsius syrichta
NC_011029	Ochotona curzoniae
NC_005358	Ochotona princeps
NC_003033	Ochotona collaris
NC_012103	Pecari tajacu
NC_015484	Plecotus auritus
NC_002626	Chalinolobus tuberculatus
NC_005436	Pipistrellus abramus
NC_011304	Rhinolophus formosae
NC_005434	Rhinolophus pumilus
NC_005433	Rhinolophus monoceros
NC_007393	Rousettus aegyptiacus
NC_002619	Pteropus scapulatus
NC_002612	Pteropus dasymallus
NC_004028	Lepus europaeus
NC_015841	Lepus capensis
NC_001913	Oryctolagus cuniculus
NC_002369	Sciurus vulgaris
NC_002521	Tupaia belangeri
NC_006835	Herpestes javanicus
NC_000889	Hippopotamus amphibius
NC_012095	Sus scrofa
NC_014692	Sus scrofa
NC_000845	Sus scrofa
NC_008830	Phacochoerus africanus
NC_012100	Giraffa camelopardalis
NC_012098	Antilope cervicapra
NC_007441	Pantholops hodgsonii
NC_013751	Naemorhedus caudatus
NC_006853	Bos taurus
NC_012096	Capricornis crispus
NC_010640	Capricornis swinhoei
NC_009510	Ammotragus lervia
NC_014875	Procapra przewalskii
NC_006295	Bubalus bubalis
NC_006380	Bos grunniens
NC_012346	Bison bison
NC_014044	Bison bonasus
NC_013996	Bos primigenius
NC_005971	Bos indicus
NC_012706	Bos javanicus
NC_013069	Budorcas taxicolor
NC_008749	Elaphodus cephalophus
NC_013753	Moschus moschiferus
NC_012694	Moschus berezovskii
NC_008462	Cervus nippon
NC_007703	Rangifer tarandus
NC_005044	Capra hircus
NC_006973	Cervus nippon
NC_001941	Ovis aries
NC_015889	Ovis canadensis
NC_015247	Odocoileus virginianus
NC_011821	Hydropotes inermis
NC_004563	Muntiacus muntjak
NC_004069	Muntiacus reevesi
NC_008491	Muntiacus reevesi
NC_004577	Muntiacus crinifrons
NC_006993	Cervus nippon
NC_013834	Cervus nippon
NC_008414	Rusa unicolor
NC_014703	Cervus elaphus
NC_013840	Cervus elaphus
NC_013836	Cervus elaphus
NC_014701	Rucervus eldi
NC_007704	Cervus elaphus
NC_007179	Cervus nippon
NC_004030	Eumetopias jubatus
NC_008415	Callorhinus ursinus
NC_008420	Arctocephalus townsendi
NC_008417	Arctocephalus pusillus
NC_004023	Arctocephalus forsteri
NC_008418	Phocarctos hookeri
NC_008419	Neophoca cinerea
NC_008416	Zalophus californianus
NC_012683	Rhinoceros sondaicus
NC_016061	Equus hemionus
NC_001788	Equus asinus
NC_001640	Equus caballus
NC_001779	Rhinoceros unicornis
NC_012684	Dicerorhinus sumatrensis
NC_012681	Coelodonta antiquitatis
NC_012682	Diceros bicornis
NC_001808	Ceratotherium simum
NC_011116	Arctodus simus
NC_009969	Tremarctos ornatus
NC_013700	Nyctereutes procyonoides
NC_013445	Cuon alpinus
NC_011218	Canis lupus
NC_010340	Canis lupus
NC_008093	Canis latrans
NC_009686	Canis lupus
NC_008434	Vulpes vulpes
NC_008092	Canis lupus
NC_002008	Canis lupus
NC_008422	Mirounga leonina
NC_008424	Leptonychotes weddellii
NC_008425	Hydrurga leptonyx
NC_008423	Lobodon carcinophaga
NC_008421	Monachus schauinslandi
NC_008427	Cystophora cristata
NC_001602	Halichoerus grypus
NC_008426	Erignathus barbatus
NC_001325	Phoca vitulina
NC_008431	Pusa caspica
NC_008432	Pusa sibirica
NC_008433	Pusa hispida
NC_008430	Phoca largha
NC_008429	Phoca groenlandica
NC_008428	Phoca fasciata
NC_014770	Panthera tigris
NC_010642	Panthera tigris
NC_008450	Neofelis nebulosa
NC_010638	Uncia uncia
NC_010641	Panthera pardus
NC_014456	Lynx rufus
NC_005212	Acinonyx jubatus
NC_001700	Felis catus
NC_008753	Ursus thibetanus
NC_009492	Ailuropoda melanoleuca
NC_009970	Melursus ursinus
NC_009331	Ursus thibetanus
NC_011118	Ursus thibetanus
NC_011117	Ursus thibetanus
NC_009971	Ursus thibetanus
NC_009968	Helarctos malayanus
NC_003427	Ursus arctos
NC_011112	Ursus spelaeus
NC_003428	Ursus maritimus
NC_003426	Ursus americanus
NC_010497	Spilogale putorius
NC_011358	Lutra lutra
NC_009677	Meles anakuma
NC_011125	Meles meles
NC_009685	Gulo gulo
NC_009692	Enhydra lutris
NC_009678	Martes melampus
NC_011579	Martes zibellina
NC_012141	Martes flavigula
NC_009126	Procyon lotor
NC_011124	Ailurus fulgens
NC_009691	Ailurus fulgens

## Sheet: 1.3
Supplementary Table S1.3 List of accession number and primatess used for the conservation index estimations at nucleotide level for D-loop.
NC_012920	Homo sapiens
NC_005943	Macaca mulatta
NC_011519	Macaca thibetana
NC_012670	Macaca fascicularis
NC_002764	Macaca sylvanus
NC_009747	Chlorocebus pygerythrus
NC_007009	Chlorocebus aethiops
NC_009748	Chlorocebus tantalus
NC_015486	Rhinopithecus bieti
NC_015485	Rhinopithecus avunculus
NC_008218	Rhinopithecus roxellana
NC_006900	Trachypithecus obscurus
NC_008217	Presbytis melalophos
NC_002083	Pongo abelii
NC_001646	Pongo pygmaeus
NC_011120	Gorilla gorilla gorilla
NC_001645	Gorilla gorilla
NC_001644	Pan paniscus
NC_001643	Pan troglodytes
NC_013993	Homo sp. Altai
NC_002082	Hylobates lar
NC_014042	Hylobates agilis
NC_014045	Hylobates pileatus
NC_012766	Eulemur fulvus fulvus
NC_012769	Eulemur fulvus mayottensis
NC_012771	Eulemur macaco macaco
NC_010300	Eulemur mongoz
NC_002765	Nycticebus coucang
NC_012763	Loris tardigradus
NC_012762	Otolemur crassicaudatus
NC_012761	Galago senegalensis
NC_001992	Papio hamadryas
NC_014051	Nomascus siki
NC_012764	Perodicticus potto
NC_008215	Semnopithecus entellus
NC_014047	Symphalangus syndactylus
NC_006901	Colobus guereza
NC_008219	Piliocolobus badius
NC_008216	Nasalis larvatus
NC_004025	Lemur catta
NC_011137	Homo sapiens neanderthalensis
NC_012773	Varecia variegata variegata
NC_014453	Lepilemur hubbardorum
NC_012774	Tarsius syrichta
NC_011053	Propithecus coquereli
NC_012775	Saimiri sciureus
NC_002763	Cebus albifrons
NC_010299	Daubentonia madagascariensis
